# Supplementary material for: Global, regional, and national impact of air pollution on stroke burden: changing landscape from 1990 to 2021
Source: BMC Public Health. 2024 Oct 11;24:2786. doi: 10.1186/s12889-024-20230-4 (PMC11470728; doi:10.1186/s12889-024-20230-4)
Supplement: Supplementary file 1 — Supplementary Material 1 [file 12889_2024_20230_MOESM1_ESM.xlsx]

## Sheet: Table S1
Table S1 The number, age-standardized rate, and changing pattern of deaths attributable to air pollution-related stroke across GBD regions in 1990 and 2021
GBD regions	1990		2021		1990-2021
	Number of death cases (95% UI)	ASDR/100,000 (95% UI)	Number of death cases (95% UI)	ASDR/100,000 (95% UI)	EAPC* (95% CI)
Africa	169,275 (137,242 - 200,429)	72.86 (59.16-85.95)	258,211 (204,836 - 309,318)	49.38 (39.35-58.99)	-1.29 (-1.37--1.21)
African Region	136,548 (110,936 - 161,176)	73.84 (60.05-86.89)	210,623 (163,669 - 251,965)	51.37 (40.21-61.3)	-1.26 (-1.34--1.17)
America	73,060 (50,982 - 97,230)	12.25 (8.53-16.35)	50,637 (35,187 - 70,540)	3.73 (2.6-5.19)	-4.07 (-4.21--3.92)
Andean Latin America	5,988 (4,642 - 7,537)	31.41 (24.43-39.47)	4,575 (2,940 - 6,595)	7.98 (5.14-11.53)	-4.96 (-5.23--4.7)
Asia	1,247,081 (1,020,825 - 1,495,365)	74.3 (60.44-90.2)	1,575,287 (1,198,434 - 1,978,220)	33.59 (25.57-42.3)	-2.67 (-2.91--2.42)
Australasia	540 (19 - 1,586)	2.45 (0.09-7.21)	734 (422 - 1,119)	1.16 (0.67-1.76)	-3.04 (-3.56--2.51)
Caribbean	7,336 (5,266 - 9,949)	29.83 (21.26-40.66)	9,525 (6,722 - 12,844)	17.65 (12.46-23.74)	-1.56 (-1.7--1.42)
Central Africa	18,685 (14,275 - 23,207)	83.33 (64.49-103.38)	34,712 (25,910 - 44,293)	68.44 (51.69-86.86)	-0.71 (-0.8--0.62)
Central Asia	17,256 (10,012 - 24,923)	40.79 (23.72-58.7)	17,968 (13,389 - 23,647)	26.41 (19.58-34.67)	-2.07 (-2.51--1.62)
Central Europe	69,046 (40,867 - 97,056)	52.05 (30.69-72.97)	30,559 (22,440 - 43,933)	12.75 (9.36-18.31)	-4.97 (-5.3--4.64)
Central Latin America	13,359 (8,834 - 18,266)	18.69 (12.32-25.57)	12,760 (8,666 - 18,239)	5.35 (3.63-7.65)	-4.29 (-4.45--4.12)
Central Sub-Saharan Africa	13,801 (10,090 - 17,571)	80.35 (60.02-102.13)	24,816 (17,682 - 33,437)	61.34 (44.12-83.87)	-1.02 (-1.1--0.93)
Commonwealth High Income	12,481 (6,396 - 20,225)	8.1 (4.16-13.11)	4,029 (2,602 - 6,008)	1.29 (0.84-1.91)	-6.41 (-6.67--6.14)
Commonwealth Low Income	69,178 (55,997 - 83,006)	92.34 (75.34-111.07)	128,502 (97,156 - 163,594)	67.43 (51.5-85)	-1.06 (-1.27--0.85)
Commonwealth Middle Income	261,694 (208,263 - 309,448)	49.96 (39.78-59.43)	434,784 (344,565 - 523,370)	31.39 (24.76-37.78)	-1.56 (-1.67--1.45)
East Asia	745,481 (590,872 - 913,566)	113.43 (90.37-138.12)	815,599 (593,057 - 1,078,387)	41.52 (30.4-54.8)	-3.31 (-3.69--2.92)
East Asia & Pacific - WB	951,906 (767,732 - 1,151,184)	85.44 (68.8-103.97)	1,064,734 (782,829 - 1,397,532)	33.62 (24.74-44.17)	-3.1 (-3.41--2.79)
Eastern Africa	49,489 (40,094 - 59,038)	85.02 (69.31-101.64)	66,676 (53,311 - 80,865)	51.38 (40.99-62.45)	-1.85 (-1.92--1.79)
Eastern Europe	107,766 (54,754 - 167,053)	43.72 (22.04-67.76)	37,508 (23,484 - 57,055)	10.51 (6.58-15.99)	-5.68 (-6.25--5.12)
Eastern Mediterranean Region	84,089 (65,969 - 102,443)	56.83 (44.65-69.59)	129,626 (102,572 - 159,679)	35.57 (28.06-43.85)	-1.62 (-1.75--1.49)
Eastern Sub-Saharan Africa	54,523 (44,210 - 65,905)	87.5 (71.18-105.44)	80,843 (64,052 - 97,950)	58.85 (46.7-71.65)	-1.43 (-1.49--1.38)
Europe	263,641 (176,169 - 364,979)	25.91 (17.27-36.06)	104,041 (74,063 - 144,118)	5.8 (4.14-8.04)	-5.44 (-5.78--5.1)
Europe & Central Asia - WB	273,940 (181,742 - 377,261)	26.26 (17.41-36.35)	116,031 (84,075 - 159,150)	6.39 (4.63-8.74)	-5.17 (-5.49--4.85)
European Region	276,116 (183,372 - 380,192)	26.3 (17.44-36.4)	117,880 (85,679 - 161,724)	6.43 (4.68-8.8)	-5.15 (-5.47--4.83)
High-income Asia Pacific	21,775 (6,433 - 43,053)	12.01 (3.47-23.89)	19,868 (11,482 - 29,961)	3.28 (1.91-4.87)	-4.55 (-4.93--4.18)
High-income North America	15,179 (5,863 - 27,021)	4.15 (1.6-7.39)	6,657 (3,285 - 11,054)	0.93 (0.46-1.54)	-5.43 (-5.89--4.96)
Latin America & Caribbean - WB	57,935 (41,044 - 76,826)	24.48 (17.39-32.48)	44,025 (31,503 - 60,911)	6.4 (4.58-8.86)	-4.43 (-4.49--4.37)
Middle East & North Africa - WB	44,674 (34,389 - 54,960)	46.61 (35.7-57.46)	75,412 (56,919 - 93,903)	27.22 (20.51-33.72)	-1.72 (-1.81--1.62)
North Africa and Middle East	66,945 (51,777 - 82,556)	49.79 (38.19-61.74)	99,800 (76,010 - 123,440)	26.85 (20.57-33.21)	-2.01 (-2.08--1.95)
North America	15,179 (5,864 - 27,020)	4.15 (1.6-7.39)	6,658 (3,285 - 11,055)	0.93 (0.46-1.54)	-5.43 (-5.89--4.96)
Northern Africa	26,170 (19,962 - 32,928)	56.06 (42.42-70.37)	42,005 (30,306 - 53,483)	34.93 (25.45-44.53)	-1.31 (-1.46--1.16)
Oceania	2,136 (1,586 - 2,756)	90.59 (68.32-115.86)	4,039 (2,928 - 5,306)	66.15 (48.16-86.24)	-1.04 (-1.07--1.01)
Region of the Americas	73,060 (50,982 - 97,230)	12.25 (8.53-16.35)	50,637 (35,187 - 70,540)	3.73 (2.6-5.19)	-4.07 (-4.21--3.92)
South-East Asia Region	362,554 (290,805 - 431,279)	62.08 (49.86-73.72)	579,609 (447,704 - 710,294)	36.07 (27.99-44.18)	-1.81 (-1.93--1.7)
South Asia	250,053 (198,667 - 297,584)	51.88 (41.08-62.02)	449,966 (359,354 - 534,838)	34.5 (27.52-41.24)	-1.38 (-1.47--1.29)
South Asia - WB	263,987 (210,650 - 313,659)	53.42 (42.45-63.59)	462,856 (368,822 - 552,212)	34.66 (27.67-41.44)	-1.46 (-1.55--1.36)
Southeast Asia	188,257 (148,823 - 226,024)	87.72 (69.02-105.65)	230,470 (160,756 - 307,503)	40.69 (28.46-54.51)	-2.56 (-2.87--2.25)
Southern Africa	19,849 (15,635 - 23,849)	52.74 (41.47-63.47)	35,365 (26,523 - 43,844)	44.19 (33.35-55.41)	-0.48 (-0.76--0.19)
Southern Latin America	8,230 (4,398 - 12,775)	19.18 (10.26-29.87)	4,282 (2,640 - 6,544)	4.72 (2.91-7.22)	-4.45 (-4.71--4.19)
Southern Sub-Saharan Africa	7,477 (5,482 - 9,569)	31.76 (23.12-40.89)	12,842 (9,486 - 16,770)	26.54 (19.46-34.71)	-0.45 (-1-0.11)
Sub-Saharan Africa - WB	143,863 (116,884 - 169,968)	77.67 (62.87-91.36)	217,097 (169,936 - 259,830)	54.06 (42.47-64.52)	-1.26 (-1.34--1.18)
Tropical Latin America	23,272 (13,737 - 34,917)	29.95 (17.95-44.6)	13,207 (7,715 - 20,242)	5.32 (3.11-8.16)	-5.6 (-5.78--5.41)
Western Africa	55,082 (43,400 - 66,626)	83.27 (65.7-100.99)	79,453 (61,146 - 97,214)	56.69 (44.01-69.49)	-1.3 (-1.38--1.23)
Western Europe	75,944 (36,735 - 125,859)	12.63 (6.09-20.95)	22,533 (15,121 - 32,076)	1.86 (1.25-2.65)	-6.3 (-6.49--6.12)
Western Pacific Region	817,085 (651,329 - 1,002,603)	85.52 (68.54-105.2)	898,039 (655,608 - 1,183,201)	32.56 (23.8-42.88)	-3.2 (-3.52--2.88)
Western Sub-Saharan Africa	60,652 (47,997 - 72,992)	82.86 (65.72-99.96)	91,136 (70,305 - 112,050)	58.08 (45.13-71.36)	-1.2 (-1.28--1.12)
World Bank High Income	173,584 (115,014 - 248,907)	13.35 (8.81-19.17)	77,069 (54,447 - 105,205)	2.8 (2.02-3.77)	-5.36 (-5.5--5.21)
World Bank Low Income	103,218 (83,138 - 123,253)	85.8 (69.57-101.69)	159,728 (126,637 - 193,261)	59.5 (47.35-72.28)	-1.32 (-1.38--1.25)
World Bank Lower Middle Income	560,235 (453,368 - 662,154)	65.21 (52.46-77.25)	836,310 (649,883 - 1,009,187)	38.72 (30.18-46.72)	-1.79 (-1.91--1.67)
World Bank Upper Middle Income	916,077 (733,869 - 1,114,725)	73.7 (58.6-90.16)	915,124 (673,672 - 1,212,475)	28.11 (20.76-37.08)	-3.31 (-3.65--2.96)

## Sheet: Table S2
Table S2 The number, age-standardized rate, and changing pattern of DALYs attributable to air pollution-related stroke across GBD regions in 1990 and 2021
GBD regions	1990		2021		1990-2021
	Number of death cases (95% UI)	ASDR/100,000 (95% UI)	Number of death cases (95% UI)	ASDR/100,000 (95% UI)	EAPC* (95% CI)
Africa	4,347,820 (3,541,953 - 5,134,705)	1566.59 (1277.38-1840.23)	6,580,409 (5,257,941 - 7,907,036)	1033.85 (823.82-1237.34)	-1.41 (-1.48--1.34)
African Region	3,547,065 (2,882,510 - 4,197,555)	1615.36 (1312.55-1906.36)	5,424,005 (4,236,479 - 6,509,985)	1086.28 (852.93-1293.07)	-1.39 (-1.46--1.31)
America	1,721,804 (1,208,053 - 2,282,446)	281.1 (197.24-372.55)	1,130,931 (789,306 - 1,568,364)	86.29 (60.29-119.58)	-4.1 (-4.24--3.97)
Andean Latin America	153,318 (119,192 - 192,517)	714.26 (556.37-894.71)	107,297 (69,415 - 155,396)	179.01 (116.19-259.78)	-5.02 (-5.27--4.76)
Asia	31,142,023 (25,593,602 - 37,353,202)	1576.69 (1291.04-1889.78)	35,347,860 (27,130,479 - 44,002,952)	707.22 (543.39-879.31)	-2.68 (-2.9--2.47)
Australasia	9,918 (333 - 28,688)	43.18 (1.46-125.15)	12,482 (7,290 - 18,773)	22.15 (13.11-33.35)	-2.77 (-3.33--2.2)
Caribbean	178,317 (128,649 - 237,652)	679.42 (489.72-909.71)	225,301 (161,358 - 303,807)	422.11 (302.37-568.58)	-1.42 (-1.59--1.25)
Central Africa	494,077 (378,706 - 613,692)	1806.37 (1397.04-2238.4)	916,657 (686,776 - 1,174,534)	1436.16 (1089.19-1826.31)	-0.82 (-0.92--0.73)
Central Asia	409,971 (235,786 - 590,568)	888.7 (511.59-1285.53)	431,401 (321,573 - 557,624)	551.05 (409.13-711.03)	-2.24 (-2.68--1.79)
Central Europe	1,360,958 (802,426 - 1,926,982)	954.98 (563.1-1349.13)	526,958 (387,495 - 764,557)	232.35 (170.66-337.76)	-5.04 (-5.38--4.7)
Central Latin America	321,344 (214,343 - 443,186)	384.85 (256.36-531.99)	288,132 (197,134 - 408,309)	115.57 (79.06-163.68)	-4.18 (-4.34--4.02)
Central Sub-Saharan Africa	374,669 (277,136 - 477,302)	1743.43 (1292.2-2209.99)	654,075 (469,592 - 872,236)	1272.78 (919.31-1708.91)	-1.16 (-1.25--1.08)
Commonwealth High Income	221,871 (116,777 - 362,671)	145.42 (77.23-237.37)	72,031 (45,830 - 105,430)	26.1 (16.61-38.16)	-6.03 (-6.27--5.79)
Commonwealth Low Income	1,754,955 (1,424,781 - 2,104,786)	2005.5 (1635.07-2404.06)	2,980,699 (2,256,783 - 3,798,242)	1339.81 (1023.38-1700.59)	-1.28 (-1.43--1.13)
Commonwealth Middle Income	6,963,466 (5,580,156 - 8,275,763)	1118.68 (894.48-1329.03)	10,908,260 (8,672,741 - 13,106,864)	697.71 (555.1-836.91)	-1.61 (-1.7--1.52)
East Asia	17,984,929 (14,430,400 - 22,079,588)	2232.68 (1783.44-2718.4)	16,774,343 (12,321,391 - 22,074,556)	796.84 (587.17-1047.9)	-3.38 (-3.73--3.04)
East Asia & Pacific - WB	23,345,907 (18,914,850 - 28,146,481)	1793.81 (1449.35-2164.36)	22,851,616 (16,920,592 - 29,638,265)	700.8 (518.57-909.29)	-3.12 (-3.4--2.83)
Eastern Africa	1,331,838 (1,079,452 - 1,604,903)	1902.45 (1545.74-2260.42)	1,736,629 (1,386,137 - 2,077,514)	1098.3 (876.59-1315.15)	-2.03 (-2.11--1.95)
Eastern Europe	2,139,593 (1,090,190 - 3,324,698)	802.65 (408.75-1245.24)	716,464 (446,762 - 1,081,737)	206.78 (128.93-312.43)	-5.46 (-6.03--4.89)
Eastern Mediterranean Region	2,075,415 (1,631,488 - 2,531,704)	1182.78 (932.98-1445.71)	3,275,606 (2,602,154 - 4,035,724)	736.61 (584.85-910.98)	-1.66 (-1.79--1.52)
Eastern Sub-Saharan Africa	1,470,328 (1,195,082 - 1,782,866)	1966.06 (1599.36-2375.57)	2,131,931 (1,687,519 - 2,583,390)	1273.51 (1009.75-1537.19)	-1.58 (-1.64--1.52)
Europe	5,049,298 (3,374,882 - 6,939,279)	489.89 (327.34-673.66)	1,869,069 (1,348,580 - 2,562,632)	116.11 (83.65-158.62)	-5.33 (-5.69--4.96)
Europe & Central Asia - WB	5,304,828 (3,583,574 - 7,265,736)	501.38 (338.65-687.22)	2,177,991 (1,583,770 - 2,934,204)	133.24 (96.94-178.51)	-4.96 (-5.3--4.62)
European Region	5,348,663 (3,621,253 - 7,318,248)	502.2 (339.95-687.46)	2,211,654 (1,610,830 - 2,972,664)	133.87 (97.56-179.04)	-4.95 (-5.29--4.6)
High-income Asia Pacific	488,978 (149,575 - 940,155)	250.24 (75.72-482.94)	372,191 (223,080 - 547,977)	80.55 (48.96-118.07)	-4 (-4.37--3.62)
High-income North America	310,233 (121,163 - 535,706)	87.86 (34.34-151.65)	134,565 (65,312 - 218,594)	20.89 (10.16-33.88)	-5.19 (-5.63--4.74)
Latin America & Caribbean - WB	1,412,642 (1,005,467 - 1,876,481)	525.43 (373.65-698.23)	997,218 (708,651 - 1,368,641)	141.54 (100.68-194.39)	-4.42 (-4.49--4.34)
Middle East & North Africa - WB	1,081,768 (844,769 - 1,324,942)	923.88 (715.73-1130.38)	1,796,862 (1,355,699 - 2,264,599)	542.28 (411.5-676.59)	-1.72 (-1.81--1.62)
North Africa and Middle East	1,629,550 (1,267,034 - 2,006,931)	1005.92 (783.21-1239)	2,369,293 (1,807,897 - 2,972,674)	537.1 (411.16-667.99)	-2.08 (-2.15--2.01)
North America	310,230 (121,158 - 535,679)	87.85 (34.34-151.63)	134,567 (65,310 - 218,619)	20.89 (10.16-33.88)	-5.19 (-5.63--4.74)
Northern Africa	621,397 (472,145 - 786,210)	1078.58 (821.31-1358.3)	976,293 (705,482 - 1,248,342)	676.37 (491.07-858.97)	-1.39 (-1.53--1.25)
Oceania	61,789 (45,018 - 80,335)	2056.51 (1537.83-2653.98)	114,273 (82,843 - 151,174)	1485.18 (1081.84-1941.14)	-1.08 (-1.1--1.05)
Region of the Americas	1,721,804 (1,208,053 - 2,282,446)	281.1 (197.24-372.55)	1,130,931 (789,306 - 1,568,364)	86.29 (60.29-119.58)	-4.1 (-4.24--3.97)
South-East Asia Region	9,829,546 (7,923,657 - 11,659,089)	1393.06 (1123.94-1652.22)	14,166,461 (11,072,870 - 17,398,872)	786.42 (615.18-967.43)	-1.91 (-2.01--1.8)
South Asia	6,698,029 (5,379,939 - 7,941,527)	1163.61 (932.62-1382.07)	11,015,792 (8,784,786 - 13,085,044)	750.84 (599.66-893.92)	-1.47 (-1.54--1.4)
South Asia - WB	7,028,786 (5,652,013 - 8,335,131)	1189.32 (953.17-1410.08)	11,321,416 (9,026,212 - 13,507,069)	753 (601.27-896.97)	-1.53 (-1.61--1.46)
Southeast Asia	4,940,643 (3,943,588 - 5,866,477)	1937.1 (1531.47-2322.1)	5,692,351 (3,958,956 - 7,553,311)	879.64 (612.33-1165.29)	-2.64 (-2.92--2.36)
Southern Africa	524,025 (417,996 - 627,929)	1196.87 (953.5-1438.05)	921,854 (692,356 - 1,129,033)	970.58 (732.85-1200.91)	-0.58 (-0.84--0.33)
Southern Latin America	187,185 (97,917 - 288,581)	412.49 (215.95-636.83)	89,750 (53,912 - 137,512)	103.06 (61.87-158.01)	-4.53 (-4.79--4.27)
Southern Sub-Saharan Africa	195,643 (146,479 - 250,487)	715.78 (533.84-917.53)	316,349 (232,583 - 412,507)	562.04 (415.33-733.89)	-0.64 (-1.14--0.14)
Sub-Saharan Africa - WB	3,745,000 (3,047,334 - 4,429,650)	1705.18 (1385.44-2005.98)	5,624,153 (4,440,675 - 6,769,127)	1147.12 (904.98-1370.48)	-1.38 (-1.46--1.31)
Tropical Latin America	578,570 (337,773 - 878,377)	630.67 (372.26-951.5)	294,394 (170,421 - 448,921)	114.93 (66.55-175.36)	-5.65 (-5.85--5.46)
Western Africa	1,376,483 (1,090,023 - 1,652,966)	1773.07 (1407.68-2123.22)	2,028,975 (1,565,254 - 2,504,086)	1180.78 (914.07-1441.82)	-1.39 (-1.47--1.3)
Western Europe	1,292,282 (626,722 - 2,164,967)	219.47 (106.4-367.09)	359,396 (245,096 - 499,981)	34.99 (23.77-48.5)	-6.06 (-6.23--5.88)
Western Pacific Region	19,648,400 (15,769,646 - 23,884,737)	1768.21 (1415.45-2150.37)	18,675,944 (13,599,048 - 24,435,143)	665.5 (485.06-871.21)	-3.23 (-3.52--2.94)
Western Sub-Saharan Africa	1,517,871 (1,210,154 - 1,819,258)	1767.74 (1413.99-2114.75)	2,335,429 (1,803,110 - 2,892,798)	1213.21 (941.52-1490.9)	-1.28 (-1.37--1.19)
World Bank High Income	3,318,826 (2,233,171 - 4,662,286)	257.56 (173.09-361.69)	1,461,268 (1,053,071 - 1,919,887)	63.13 (46.39-82.47)	-4.87 (-5.01--4.74)
World Bank Low Income	2,731,462 (2,193,636 - 3,259,310)	1882.87 (1521.34-2237.18)	4,146,932 (3,281,379 - 5,057,720)	1281.58 (1020.88-1554.75)	-1.38 (-1.44--1.33)
World Bank Lower Middle Income	14,476,124 (11,777,626 - 17,053,913)	1415.32 (1148.32-1672.8)	20,515,673 (16,091,435 - 24,931,008)	828.69 (650.78-1006.61)	-1.82 (-1.94--1.71)
World Bank Upper Middle Income	21,735,708 (17,542,538 - 26,432,728)	1509.25 (1222.41-1834.46)	18,805,499 (13,812,417 - 24,802,999)	548.48 (403.26-720.55)	-3.45 (-3.76--3.13)

## Sheet: Table S3
Table S3 The number, age-standardized rate, and changing pattern of deaths attributable to air pollution-related stroke across countries in 1990 and 2021
Countries	1990		2021		1990-2021
	Number of deaths cases (95% UI)	ASDAR/100,000 (95% UI)	Number of deaths cases (95% UI)	ASDAR/100,000 (95% UI)	EAPC* (95% CI)
Afghanistan	7,303 (5,224 - 9,481)	124.81 (89.99-162.79)	186,220 (133,034 - 248,458)	6,762 (4,848 - 8,926)	-1.47 (-1.7--1.23)
Albania	1,354 (1,024 - 1,685)	82.84 (62.46-102.96)	15,006 (8,848 - 24,908)	960 (562 - 1,598)	-4.29 (-4.67--3.9)
Algeria	2,197 (1,375 - 3,136)	29.32 (18.45-42.11)	99,888 (64,645 - 145,270)	4,835 (3,099 - 6,979)	-1.31 (-1.48--1.13)
American Samoa	1 (0 - 4)	5.81 (0-23.39)	51 (4 - 130)	2 (0 - 5)	-0.93 (-1.18--0.68)
Andorra	2 (1 - 4)	4.89 (1.92-9.32)	32 (17 - 49)	2 (1 - 3)	-4.67 (-5.03--4.31)
Angola	2,553 (1,883 - 3,375)	85.73 (63.78-112.09)	92,560 (56,971 - 128,831)	3,446 (2,158 - 4,842)	-2.94 (-3.16--2.72)
Antigua and Barbuda	10 (2 - 22)	17.1 (3.93-39.11)	191 (68 - 345)	9 (3 - 17)	-1.9 (-2.24--1.55)
Argentina	5,243 (2,449 - 8,701)	17.49 (8.19-29.02)	51,285 (26,319 - 84,932)	2,346 (1,205 - 3,799)	-4.7 (-5.05--4.35)
Armenia	714 (418 - 1,082)	30.94 (18.02-46.89)	13,401 (9,015 - 18,615)	677 (448 - 941)	-3.08 (-3.45--2.7)
Australia	459 (15 - 1,320)	2.51 (0.09-7.24)	10,930 (6,392 - 16,345)	641 (376 - 955)	-3.05 (-3.61--2.49)
Austria	1,884 (971 - 3,072)	15.07 (7.78-24.62)	6,974 (4,799 - 9,495)	361 (243 - 507)	-7.59 (-7.78--7.4)
Azerbaijan	1,367 (563 - 2,198)	31.81 (12.92-51.01)	31,121 (16,289 - 50,866)	1,344 (706 - 2,188)	-2.43 (-2.79--2.07)
Bahamas	17 (3 - 40)	12.22 (1.91-28.11)	647 (202 - 1,301)	27 (9 - 55)	-1.68 (-1.85--1.51)
Bahrain	63 (48 - 79)	62.26 (47.92-79.01)	3,487 (2,591 - 4,444)	129 (95 - 165)	-2.84 (-3.36--2.32)
Bangladesh	42,629 (34,140 - 52,338)	102.31 (82.26-124.91)	1,808,652 (1,357,057 - 2,330,205)	82,968 (61,948 - 106,291)	-1.23 (-1.58--0.87)
Barbados	59 (15 - 127)	19.35 (5.04-41.74)	1,136 (464 - 2,012)	63 (25 - 112)	-1.66 (-2--1.32)
Belarus	3,955 (2,103 - 6,058)	31.8 (16.91-48.77)	36,142 (24,645 - 49,440)	1,798 (1,238 - 2,500)	-4.32 (-4.81--3.83)
Belgium	2,147 (1,087 - 3,583)	13.6 (6.89-22.64)	9,078 (6,135 - 12,297)	551 (363 - 767)	-6.25 (-6.5--5.99)
Belize	19 (11 - 29)	20.16 (11.77-31.08)	735 (342 - 1,200)	32 (15 - 52)	-2.08 (-2.58--1.58)
Benin	1,711 (1,362 - 2,065)	97.16 (77.19-117.15)	73,170 (54,963 - 92,800)	3,061 (2,302 - 3,856)	-0.85 (-0.93--0.76)
Bermuda	2 (0 - 6)	3.9 (0-10.38)	26 (5 - 52)	2 (0 - 3)	-5.33 (-5.75--4.9)
Bhutan	95 (67 - 130)	49.38 (33.85-67.03)	2,274 (1,518 - 3,159)	103 (69 - 141)	-3.44 (-3.64--3.25)
Bolivia (Plurinational State of)	1,576 (1,098 - 2,193)	55.68 (39.47-76.75)	29,974 (18,627 - 46,921)	1,272 (780 - 2,000)	-4.28 (-4.43--4.13)
Bosnia and Herzegovina	2,447 (1,947 - 2,982)	75.3 (59.95-91.85)	31,844 (21,280 - 49,915)	1,795 (1,186 - 2,789)	-3.62 (-3.79--3.46)
Botswana	309 (193 - 421)	73.23 (46.43-100.34)	5,094 (2,689 - 9,040)	205 (111 - 366)	-4.1 (-4.4--3.79)
Brazil	22,490 (13,202 - 33,938)	29.68 (17.64-44.44)	283,108 (165,129 - 429,304)	12,684 (7,422 - 19,220)	-5.63 (-5.82--5.45)
Brunei Darussalam	5 (0 - 14)	6.46 (0.43-17)	197 (42 - 399)	7 (1 - 14)	-2.26 (-3.08--1.43)
Bulgaria	6,650 (3,628 - 9,742)	70.69 (38.57-103.87)	66,758 (47,624 - 102,301)	3,881 (2,767 - 5,901)	-3.39 (-3.83--2.95)
Burkina Faso	2,138 (1,654 - 2,687)	60.15 (46.66-75.52)	103,175 (76,609 - 133,154)	4,060 (3,011 - 5,222)	-0.12 (-0.22--0.03)
Burundi	2,692 (1,970 - 3,452)	130.2 (96.41-167.13)	73,904 (54,645 - 95,487)	2,733 (2,031 - 3,574)	-2.49 (-2.76--2.22)
Cabo Verde	106 (81 - 133)	45.1 (34.5-56.41)	2,951 (2,054 - 3,932)	139 (96 - 186)	-1.4 (-1.93--0.87)
Cambodia	4,380 (3,492 - 5,297)	118.93 (94.18-145.32)	191,382 (141,622 - 244,941)	8,008 (5,983 - 10,103)	-1.32 (-1.39--1.25)
Cameroon	2,749 (2,059 - 3,534)	76.01 (57.31-96.89)	179,777 (127,218 - 247,250)	6,751 (4,813 - 9,240)	-0.32 (-0.64-0)
Canada	974 (277 - 1,875)	3.08 (0.88-5.94)	7,829 (2,932 - 14,306)	394 (144 - 730)	-6.5 (-6.94--6.05)
Central African Republic	1,001 (701 - 1,320)	113 (79.85-145.98)	45,402 (30,670 - 62,505)	1,573 (1,066 - 2,187)	-0.55 (-0.61--0.49)
Chad	1,958 (1,491 - 2,460)	78.07 (58.92-98.03)	100,395 (73,953 - 132,962)	3,816 (2,798 - 5,090)	0.06 (-0.12-0.24)
Chile	2,459 (1,688 - 3,278)	27.28 (18.67-36.5)	34,489 (22,519 - 49,018)	1,712 (1,126 - 2,408)	-4.31 (-4.48--4.15)
China	727,748 (576,057 - 892,072)	115.57 (91.96-140.92)	16,063,168 (11,839,651 - 21,366,582)	785,932 (568,789 - 1,045,155)	-3.35 (-3.75--2.95)
Colombia	3,262 (2,046 - 4,500)	21.06 (13.27-29.08)	41,163 (24,932 - 64,108)	1,894 (1,119 - 2,959)	-6.41 (-6.61--6.2)
Comoros	144 (104 - 185)	89.41 (66.12-113.1)	5,039 (3,535 - 6,586)	206 (146 - 268)	-2.16 (-2.43--1.88)
Congo	849 (614 - 1,105)	100.85 (74.51-129.54)	28,865 (19,391 - 40,125)	1,075 (726 - 1,469)	-2.39 (-2.59--2.19)
Cook Islands	1 (0 - 2)	7.08 (0.24-21.61)	10 (0 - 28)	0 (0 - 1)	-4.55 (-5.12--3.98)
Costa Rica	179 (97 - 259)	10.92 (5.92-15.89)	3,087 (1,928 - 4,587)	151 (95 - 222)	-4.71 (-4.98--4.44)
Croatia	2,014 (1,034 - 3,196)	38.74 (19.86-61.64)	12,834 (9,210 - 16,920)	779 (558 - 1,033)	-5.33 (-5.69--4.97)
Cuba	1,268 (480 - 2,485)	13.11 (4.97-25.7)	32,280 (14,893 - 54,505)	1,736 (820 - 2,925)	-1.65 (-1.84--1.46)
Cyprus	123 (54 - 213)	25.24 (11.39-44.2)	1,305 (897 - 1,743)	82 (56 - 111)	-5.61 (-5.85--5.38)
Czechia	4,958 (2,591 - 8,000)	36.93 (19.36-59.5)	17,609 (12,700 - 23,387)	955 (693 - 1,288)	-7.1 (-7.6--6.6)
Côte d'Ivoire	2,419 (1,852 - 3,112)	79.79 (62.44-100.77)	156,902 (111,863 - 211,662)	5,706 (4,110 - 7,769)	-0.64 (-0.83--0.46)
Democratic People's Republic of Korea	14,130 (10,378 - 18,303)	108.93 (81.58-139.94)	667,531 (510,679 - 859,343)	27,905 (21,467 - 36,355)	-0.53 (-0.71--0.34)
Democratic Republic of the Congo	9,048 (6,394 - 11,853)	77.31 (55.66-100.96)	479,998 (334,621 - 665,618)	18,433 (12,911 - 25,686)	-0.46 (-0.52--0.4)
Denmark	861 (386 - 1,486)	9.79 (4.39-16.91)	3,938 (2,348 - 5,819)	238 (140 - 360)	-6.03 (-6.43--5.63)
Djibouti	65 (44 - 91)	64.18 (43.53-86.64)	5,151 (3,214 - 7,593)	182 (115 - 271)	-1.67 (-1.84--1.5)
Dominica	22 (13 - 31)	37.67 (21.6-53.92)	225 (102 - 393)	12 (5 - 20)	-2.78 (-3.18--2.37)
Dominican Republic	937 (576 - 1,309)	29.49 (18.01-40.91)	24,486 (8,887 - 44,649)	1,048 (379 - 1,888)	-2.65 (-2.99--2.32)
Ecuador	1,257 (847 - 1,680)	25.85 (17.42-34.57)	19,489 (11,405 - 29,827)	867 (506 - 1,332)	-5.34 (-5.85--4.83)
Egypt	17,507 (13,101 - 22,685)	96.88 (73.77-125.17)	667,457 (461,882 - 871,253)	27,654 (19,223 - 36,314)	-0.86 (-1.09--0.63)
El Salvador	736 (590 - 903)	25.53 (20.51-31.24)	8,162 (4,888 - 11,986)	385 (226 - 562)	-4.92 (-5.12--4.72)
Equatorial Guinea	159 (116 - 204)	100.89 (75.12-128.2)	2,387 (1,139 - 4,074)	92 (44 - 158)	-5.43 (-6.27--4.58)
Eritrea	1,007 (738 - 1,311)	113.24 (84.56-143.58)	42,091 (29,531 - 55,400)	1,469 (1,024 - 1,926)	-1.5 (-1.63--1.38)
Estonia	463 (179 - 836)	23.34 (9.02-42.06)	650 (208 - 1,387)	37 (12 - 79)	-11.76 (-12.52--10.99)
Eswatini	172 (122 - 227)	77.59 (55.95-100.59)	5,227 (2,650 - 8,775)	201 (103 - 332)	-1.17 (-1.71--0.62)
Ethiopia	14,092 (11,083 - 18,621)	84.15 (66.5-107.6)	362,327 (284,794 - 450,947)	14,377 (11,058 - 17,898)	-2.9 (-3.04--2.76)
Fiji	155 (90 - 214)	53.94 (31.34-73.52)	3,372 (1,022 - 6,360)	125 (38 - 237)	-3.18 (-3.42--2.94)
Finland	306 (48 - 655)	4.23 (0.66-9.04)	1,244 (172 - 2,804)	71 (10 - 162)	-7.57 (-7.96--7.17)
France	7,611 (3,530 - 13,124)	8.49 (3.92-14.55)	39,884 (25,869 - 57,112)	2,521 (1,607 - 3,689)	-6.01 (-6.25--5.76)
Gabon	191 (101 - 311)	38.39 (20.46-61.68)	4,862 (2,736 - 7,744)	196 (108 - 310)	-1.46 (-1.61--1.3)
Gambia	238 (180 - 308)	83.21 (63.14-105.31)	17,383 (12,497 - 22,717)	700 (509 - 910)	0.05 (-0.04-0.14)
Georgia	2,345 (881 - 3,943)	40.61 (15.3-68.21)	31,943 (19,226 - 48,941)	1,795 (1,061 - 2,761)	-2.16 (-3--1.31)
Germany	19,401 (9,508 - 31,886)	14.41 (7.06-23.66)	77,117 (51,643 - 107,301)	4,167 (2,739 - 5,913)	-6.71 (-6.9--6.53)
Ghana	5,216 (3,969 - 6,485)	101.91 (78.74-126.24)	300,336 (214,885 - 383,005)	11,216 (8,085 - 14,394)	-0.33 (-0.58--0.07)
Greece	3,969 (2,015 - 6,472)	27.89 (14.15-45.46)	26,188 (18,720 - 34,455)	1,828 (1,297 - 2,429)	-6.01 (-6.48--5.53)
Greenland	1 (0 - 4)	6.41 (0.03-17.83)	23 (1 - 61)	1 (0 - 2)	-4.74 (-5.21--4.28)
Grenada	33 (18 - 52)	42.25 (23.4-65.74)	327 (130 - 603)	15 (6 - 28)	-2.94 (-3.21--2.67)
Guam	3 (0 - 7)	4.78 (0-13.33)	145 (67 - 237)	5 (2 - 7)	-1.94 (-2.83--1.04)
Guatemala	785 (622 - 940)	29.29 (23.36-35.03)	29,284 (17,516 - 41,499)	1,277 (767 - 1,802)	-3.1 (-3.44--2.75)
Guinea	2,376 (1,796 - 2,929)	81.17 (61.99-100.48)	94,749 (69,873 - 123,521)	3,804 (2,840 - 4,978)	0.19 (0.05-0.33)
Guinea-Bissau	438 (327 - 567)	129.51 (98.7-164.78)	18,300 (13,266 - 23,928)	633 (459 - 810)	-0.32 (-0.38--0.25)
Guyana	241 (137 - 378)	69.8 (40.04-109.85)	3,677 (1,629 - 6,340)	153 (67 - 262)	-2.64 (-2.79--2.49)
Haiti	3,431 (2,675 - 4,332)	129.66 (101.05-161.81)	136,200 (95,392 - 188,880)	5,206 (3,621 - 7,179)	-1.09 (-1.14--1.04)
Honduras	759 (581 - 926)	41.67 (31.69-50.9)	48,521 (33,262 - 64,832)	2,130 (1,455 - 2,820)	0.03 (-0.25-0.31)
Hungary	5,587 (2,886 - 9,101)	40.91 (21-66.65)	24,248 (16,937 - 41,012)	1,294 (905 - 2,163)	-6.37 (-6.57--6.16)
Iceland	7 (1 - 16)	2.16 (0.16-5.13)	40 (7 - 89)	2 (0 - 5)	-6.39 (-6.89--5.88)
India	177,181 (138,330 - 214,906)	45.1 (35.18-54.79)	7,917,327 (6,340,815 - 9,592,698)	317,495 (252,259 - 387,425)	-1.4 (-1.53--1.27)
Indonesia	72,540 (55,925 - 90,463)	88.79 (67.44-111.91)	2,249,840 (1,459,023 - 3,214,391)	87,214 (56,834 - 123,948)	-2.02 (-2.44--1.61)
Iran (Islamic Republic of)	5,563 (4,287 - 6,862)	31.34 (23.88-38.46)	210,861 (165,109 - 263,856)	9,956 (7,747 - 12,608)	-2.3 (-2.4--2.2)
Iraq	4,462 (3,087 - 6,056)	60.31 (41.81-81.73)	192,379 (127,645 - 270,466)	8,083 (5,389 - 11,190)	-1.31 (-1.48--1.14)
Ireland	321 (127 - 579)	8.28 (3.29-14.96)	1,260 (649 - 2,013)	75 (38 - 120)	-7.17 (-7.4--6.94)
Israel	502 (273 - 801)	11.11 (6.07-17.77)	7,763 (5,918 - 9,970)	410 (302 - 529)	-4.91 (-5.19--4.63)
Italy	15,028 (8,252 - 23,481)	17.2 (9.44-26.88)	87,050 (63,043 - 115,734)	6,211 (4,414 - 8,448)	-5.67 (-5.82--5.51)
Jamaica	685 (411 - 935)	37.05 (22.22-50.54)	8,312 (4,459 - 13,063)	450 (240 - 706)	-2.62 (-3.38--1.86)
Japan	11,707 (2,252 - 25,735)	7.65 (1.47-16.84)	220,138 (121,100 - 339,440)	12,521 (6,498 - 19,900)	-4.01 (-4.38--3.63)
Jordan	256 (184 - 336)	25.95 (18.52-34.22)	20,045 (14,266 - 26,253)	803 (565 - 1,058)	-2.1 (-2.45--1.75)
Kazakhstan	3,695 (1,413 - 6,553)	33.54 (12.85-59.43)	79,183 (53,752 - 114,058)	3,562 (2,413 - 5,117)	-1.64 (-2.08--1.2)
Kenya	3,267 (2,349 - 4,256)	48.7 (34.95-63.41)	198,263 (147,488 - 262,318)	7,905 (5,728 - 10,590)	0.12 (-0.04-0.27)
Kiribati	31 (24 - 39)	97.61 (74.12-122.14)	1,158 (844 - 1,578)	36 (27 - 50)	-1.63 (-1.85--1.4)
Kuwait	79 (62 - 97)	17.15 (13.36-21.33)	7,362 (5,492 - 9,339)	256 (191 - 329)	-0.85 (-2-0.32)
Kyrgyzstan	1,772 (1,226 - 2,333)	66.02 (45.59-87.05)	31,146 (22,453 - 40,722)	1,148 (821 - 1,504)	-3.42 (-4.04--2.81)
Lao People's Democratic Republic	2,641 (2,012 - 3,367)	148.22 (113.03-188.86)	76,900 (46,001 - 104,845)	2,934 (1,773 - 4,000)	-2.31 (-2.41--2.2)
Latvia	1,653 (850 - 2,547)	47.09 (24.24-72.61)	7,226 (4,649 - 11,335)	451 (288 - 705)	-6.43 (-6.96--5.89)
Lebanon	332 (198 - 508)	18.54 (11.21-28.1)	8,477 (5,407 - 12,366)	450 (288 - 660)	-3.54 (-3.83--3.24)
Lesotho	469 (340 - 595)	64.51 (46.6-82.93)	18,250 (11,947 - 25,131)	732 (486 - 993)	1.79 (1.26-2.32)
Liberia	812 (634 - 1,001)	83 (65.41-101.55)	33,396 (24,382 - 45,141)	1,246 (913 - 1,695)	-0.51 (-0.63--0.4)
Libya	309 (196 - 471)	18.65 (11.86-28.56)	21,652 (13,908 - 31,434)	855 (552 - 1,257)	0.62 (0.24-1.01)
Lithuania	787 (384 - 1,309)	17.6 (8.6-29.29)	5,023 (3,129 - 7,471)	294 (183 - 442)	-5.3 (-5.74--4.85)
Luxembourg	83 (36 - 144)	15.69 (6.85-27.35)	231 (128 - 356)	15 (8 - 22)	-7.9 (-8.27--7.54)
Madagascar	5,520 (4,505 - 6,661)	125.57 (102.44-151.56)	263,339 (192,659 - 346,560)	8,979 (6,515 - 11,862)	-0.75 (-0.8--0.7)
Malawi	2,541 (2,013 - 3,081)	82.51 (65.19-100.11)	120,268 (93,131 - 150,447)	4,599 (3,574 - 5,757)	-0.44 (-0.65--0.24)
Malaysia	2,681 (1,231 - 4,592)	31.83 (14.65-54.69)	75,982 (50,272 - 108,378)	3,023 (1,959 - 4,339)	-3.16 (-3.39--2.92)
Maldives	68 (49 - 84)	94.06 (68.47-117.69)	504 (279 - 829)	21 (12 - 34)	-9.36 (-9.78--8.93)
Mali	2,378 (1,812 - 2,915)	74.03 (56.07-90.91)	108,564 (81,120 - 142,997)	4,107 (3,049 - 5,344)	-0.61 (-0.73--0.48)
Malta	45 (21 - 77)	11.54 (5.29-19.56)	374 (258 - 519)	23 (15 - 31)	-5.72 (-6.2--5.25)
Marshall Islands	10 (7 - 13)	70.83 (47.98-96.66)	424 (271 - 647)	13 (8 - 20)	-0.95 (-1.13--0.77)
Mauritania	823 (632 - 1,054)	95 (73.05-121.26)	25,188 (17,657 - 35,303)	1,074 (757 - 1,509)	-1.65 (-1.82--1.47)
Mauritius	94 (40 - 158)	14.82 (6.42-24.92)	1,522 (515 - 2,749)	62 (21 - 112)	-5.48 (-6.05--4.91)
Mexico	5,926 (3,470 - 8,406)	17.34 (10.16-24.59)	106,309 (68,078 - 166,785)	4,612 (2,932 - 7,289)	-4.97 (-5.21--4.73)
Micronesia (Federated States of)	45 (33 - 59)	104.43 (76.23-135.37)	874 (542 - 1,309)	29 (18 - 43)	-2.6 (-2.64--2.55)
Monaco	6 (1 - 12)	6.62 (1.08-14.01)	45 (23 - 73)	3 (2 - 5)	-3.19 (-3.98--2.4)
Mongolia	855 (629 - 1,087)	92.32 (67.9-116.24)	20,092 (12,384 - 29,589)	722 (448 - 1,081)	-3.35 (-4.02--2.67)
Montenegro	294 (154 - 453)	51.38 (26.85-79.15)	5,217 (3,334 - 9,631)	314 (199 - 578)	-1.48 (-1.83--1.12)
Morocco	4,395 (2,993 - 6,266)	35.3 (23.96-50.24)	129,260 (85,368 - 184,111)	5,934 (3,916 - 8,284)	-1.48 (-1.73--1.22)
Mozambique	5,200 (4,120 - 6,336)	103.76 (82.54-125.71)	284,681 (202,315 - 367,415)	10,368 (7,412 - 13,314)	0.69 (0.51-0.87)
Myanmar	29,074 (22,369 - 36,889)	144.02 (111.99-179.73)	815,832 (573,089 - 1,097,156)	32,999 (23,054 - 44,254)	-2.3 (-2.5--2.1)
Namibia	386 (256 - 503)	78.2 (51.06-101.78)	9,231 (4,595 - 16,523)	393 (197 - 704)	-2.72 (-3.15--2.29)
Nauru	0 (0 - 1)	9.2 (0-37)	13 (1 - 29)	0 (0 - 1)	-1.67 (-3.26--0.04)
Nepal	4,804 (3,652 - 6,156)	62.34 (47.26-78.89)	187,027 (138,220 - 243,071)	7,990 (5,894 - 10,462)	-1.35 (-1.57--1.13)
Netherlands	2,269 (1,134 - 3,734)	11.06 (5.53-18.21)	14,529 (9,918 - 20,126)	906 (607 - 1,269)	-5.64 (-5.92--5.37)
New Zealand	81 (2 - 254)	2.14 (0.05-6.67)	1,553 (633 - 2,593)	93 (38 - 160)	-3.03 (-3.39--2.67)
Nicaragua	368 (290 - 443)	27.18 (21.42-32.92)	10,730 (7,308 - 14,218)	446 (300 - 594)	-3 (-3.28--2.72)
Niger	1,672 (1,227 - 2,168)	77.73 (57.18-99.86)	114,309 (83,582 - 151,441)	4,442 (3,249 - 5,939)	-0.22 (-0.29--0.15)
Nigeria	30,862 (23,206 - 38,814)	83.21 (62.85-104.15)	766,298 (568,581 - 1,009,910)	30,926 (23,242 - 40,525)	-2.38 (-2.55--2.21)
Niue	1 (0 - 1)	28.59 (9.37-49.96)	2 (0 - 6)	0 (0 - 0)	-6.88 (-7.48--6.27)
North Macedonia	1,630 (1,038 - 2,158)	102.28 (65.2-134.95)	25,549 (17,955 - 35,616)	1,417 (1,000 - 1,971)	-2.19 (-2.87--1.5)
Northern Mariana Islands	1 (0 - 3)	8.57 (0-23.23)	66 (31 - 115)	2 (1 - 4)	-1.26 (-1.97--0.55)
Norway	447 (140 - 850)	5.78 (1.81-10.99)	1,194 (453 - 2,158)	68 (26 - 124)	-8.11 (-8.48--7.74)
Oman	223 (146 - 317)	39.53 (26.13-55.69)	8,543 (5,976 - 11,804)	299 (204 - 416)	-1.18 (-1.49--0.87)
Pakistan	25,344 (19,240 - 31,479)	51.48 (38.86-64.14)	1,100,512 (831,179 - 1,435,672)	41,410 (31,076 - 54,202)	-1.02 (-1.26--0.77)
Palau	1 (0 - 2)	6.92 (0.03-18.88)	27 (3 - 56)	1 (0 - 2)	-0.35 (-1.23-0.54)
Palestine	291 (202 - 414)	42.07 (29.18-59.04)	9,246 (6,200 - 12,442)	427 (284 - 576)	-1.69 (-2.09--1.29)
Panama	234 (124 - 339)	16.98 (8.98-24.6)	3,242 (1,673 - 5,468)	164 (83 - 275)	-5.38 (-5.72--5.04)
Papua New Guinea	1,479 (1,066 - 1,948)	105.69 (77.98-136.25)	88,671 (62,263 - 120,378)	3,142 (2,213 - 4,224)	-0.89 (-0.93--0.85)
Paraguay	781 (457 - 1,073)	38.2 (22.29-52.45)	11,287 (3,029 - 22,854)	523 (142 - 1,049)	-4.35 (-4.67--4.03)
Peru	3,155 (2,418 - 3,893)	27.97 (21.51-34.58)	57,835 (36,559 - 86,217)	2,435 (1,510 - 3,651)	-5.1 (-5.43--4.77)
Philippines	13,375 (10,407 - 16,370)	58.27 (45.65-71.27)	700,448 (490,465 - 939,439)	25,699 (18,006 - 34,778)	-1.38 (-1.66--1.11)
Poland	19,324 (11,877 - 26,762)	48.28 (29.54-66.94)	114,298 (86,549 - 153,258)	6,490 (4,926 - 8,817)	-5.95 (-6.2--5.7)
Portugal	2,816 (1,084 - 5,220)	22.73 (8.76-42.17)	8,222 (4,326 - 13,052)	567 (299 - 907)	-8.62 (-9.08--8.16)
Puerto Rico	49 (0 - 158)	1.47 (0-4.76)	779 (204 - 1,461)	42 (11 - 80)	-4.14 (-4.59--3.68)
Qatar	40 (30 - 51)	68.05 (52.29-85.82)	4,005 (2,958 - 5,201)	103 (73 - 138)	-4.08 (-4.85--3.31)
Republic of Korea	9,655 (3,889 - 17,031)	45.24 (18.41-79.5)	147,495 (99,161 - 205,468)	7,195 (4,679 - 10,217)	-6.12 (-6.47--5.77)
Republic of Moldova	2,472 (1,829 - 3,103)	68.15 (50.1-85.6)	16,540 (10,641 - 24,365)	764 (487 - 1,116)	-6.39 (-6.75--6.03)
Romania	13,341 (6,855 - 19,995)	58.24 (29.94-87.18)	101,301 (70,111 - 151,904)	5,968 (4,149 - 8,976)	-5.31 (-5.79--4.83)
Russian Federation	68,310 (31,813 - 108,521)	44.15 (20.55-70.27)	455,196 (273,650 - 707,256)	24,252 (14,593 - 38,198)	-5.9 (-6.53--5.25)
Rwanda	3,563 (2,723 - 4,568)	149.56 (114.81-188.66)	80,641 (56,554 - 107,491)	3,182 (2,229 - 4,251)	-3.68 (-4.11--3.26)
Saint Kitts and Nevis	6 (2 - 13)	17.69 (4.2-37.08)	56 (20 - 99)	3 (1 - 4)	-4.1 (-4.59--3.61)
Saint Lucia	36 (19 - 58)	49.59 (25.32-78.78)	636 (265 - 1,117)	34 (14 - 60)	-4.44 (-5--3.88)
Saint Vincent and the Grenadines	25 (14 - 39)	37.45 (21.3-58.94)	402 (153 - 734)	20 (8 - 36)	-2.69 (-3.1--2.28)
Samoa	60 (44 - 76)	83.63 (62.1-106.68)	1,646 (983 - 2,298)	63 (38 - 89)	-1.63 (-1.72--1.55)
San Marino	3 (1 - 5)	7.22 (2.65-13.37)	23 (12 - 38)	1 (1 - 2)	-5.07 (-5.63--4.5)
Sao Tome and Principe	38 (30 - 46)	66.72 (52.58-80)	1,066 (777 - 1,405)	41 (30 - 54)	-1.31 (-1.59--1.03)
Saudi Arabia	2,289 (1,587 - 3,197)	49.45 (34.54-68.61)	151,457 (106,774 - 198,985)	4,735 (3,387 - 6,192)	-1.13 (-1.34--0.91)
Senegal	2,279 (1,793 - 2,806)	82.66 (65.43-101.22)	110,530 (83,421 - 143,285)	4,556 (3,411 - 6,038)	-0.44 (-0.55--0.33)
Serbia	8,220 (4,581 - 11,860)	101.63 (57.3-146.98)	87,405 (61,242 - 127,639)	5,359 (3,769 - 7,806)	-4.81 (-5.3--4.32)
Seychelles	4 (1 - 8)	7.41 (2.17-14.33)	109 (36 - 207)	4 (1 - 8)	-2.01 (-2.27--1.76)
Sierra Leone	1,554 (1,202 - 1,931)	85.88 (66.96-105.8)	63,536 (45,665 - 82,836)	2,462 (1,784 - 3,177)	-0.1 (-0.29-0.08)
Singapore	408 (148 - 704)	21.65 (7.85-37.29)	4,361 (2,290 - 6,781)	145 (79 - 230)	-7.51 (-7.89--7.14)
Slovakia	1,603 (837 - 2,564)	27.86 (14.47-44.51)	14,392 (10,440 - 18,783)	720 (523 - 944)	-4.15 (-4.37--3.93)
Slovenia	520 (268 - 819)	21.3 (11.01-33.47)	2,826 (1,992 - 3,951)	182 (127 - 257)	-5.94 (-6.12--5.75)
Solomon Islands	134 (93 - 174)	129.03 (100.01-161.73)	8,688 (6,445 - 11,372)	302 (226 - 397)	-0.49 (-0.57--0.41)
Somalia	2,094 (1,495 - 2,781)	109.36 (81.86-138.9)	108,262 (73,455 - 152,823)	3,661 (2,498 - 5,183)	-1.15 (-1.21--1.09)
South Africa	4,527 (3,058 - 6,160)	24.45 (16.32-33.36)	179,448 (124,697 - 241,654)	7,612 (5,255 - 10,362)	-0.76 (-1.38--0.15)
South Sudan	1,796 (1,290 - 2,381)	80.01 (58.11-104.23)	53,455 (37,117 - 74,899)	1,979 (1,361 - 2,764)	-0.97 (-1.28--0.66)
Spain	6,179 (2,669 - 10,821)	11.7 (5.05-20.55)	27,876 (17,541 - 41,500)	1,725 (1,055 - 2,600)	-6.89 (-7.16--6.61)
Sri Lanka	6,563 (5,360 - 7,822)	83.06 (67.94-98.89)	118,900 (58,970 - 218,400)	6,107 (2,963 - 11,313)	-3.16 (-3.68--2.64)
Sudan	7,418 (5,421 - 9,764)	94.46 (68.86-124.2)	191,774 (130,625 - 263,730)	7,648 (5,270 - 10,592)	-2.41 (-2.49--2.32)
Suriname	81 (37 - 135)	34.55 (15.75-57.21)	2,802 (1,263 - 4,739)	121 (55 - 207)	-2.13 (-2.49--1.77)
Sweden	776 (205 - 1,551)	4.55 (1.2-9.08)	2,411 (695 - 4,640)	146 (42 - 284)	-7.4 (-7.94--6.86)
Switzerland	972 (446 - 1,657)	8.36 (3.84-14.2)	3,669 (2,276 - 5,306)	231 (141 - 340)	-6.79 (-6.99--6.6)
Syrian Arab Republic	1,318 (877 - 1,845)	29.8 (19.63-41.45)	47,883 (30,516 - 69,817)	2,037 (1,302 - 2,946)	-1.46 (-1.7--1.22)
Taiwan (Province of China)	3,603 (1,452 - 6,666)	27.85 (11.24-51.44)	43,644 (32,336 - 56,830)	1,762 (1,310 - 2,361)	-5.77 (-6.05--5.48)
Tajikistan	1,676 (1,215 - 2,185)	67.64 (48.99-88.35)	48,459 (33,998 - 63,474)	1,955 (1,377 - 2,590)	-1.78 (-2.22--1.34)
Thailand	15,271 (11,144 - 19,292)	51.44 (37.45-64.67)	386,740 (260,663 - 547,864)	16,310 (10,735 - 23,402)	-4.65 (-5.02--4.28)
Timor-Leste	201 (153 - 250)	92.94 (71.58-114.92)	11,835 (6,602 - 17,081)	496 (279 - 709)	-1.35 (-1.56--1.14)
Togo	882 (710 - 1,079)	87.74 (70.99-106.02)	65,377 (47,550 - 86,278)	2,396 (1,763 - 3,140)	-0.25 (-0.38--0.11)
Tokelau	0 (0 - 0)	6.77 (0.41-23.86)	1 (0 - 3)	0 (0 - 0)	-3.2 (-3.57--2.84)
Tonga	18 (13 - 23)	37.99 (27.69-48.68)	347 (184 - 511)	15 (8 - 23)	-1.81 (-1.96--1.66)
Trinidad and Tobago	164 (29 - 374)	23.18 (4.09-52.68)	4,708 (1,546 - 8,973)	229 (75 - 433)	-2.23 (-2.61--1.84)
Tunisia	939 (627 - 1,360)	25.01 (16.67-36.16)	32,847 (19,980 - 47,516)	1,653 (973 - 2,442)	-1.85 (-2.06--1.64)
Turkmenistan	313 (83 - 629)	18.46 (4.92-36.91)	23,042 (13,145 - 37,240)	852 (477 - 1,382)	0.72 (0.22-1.22)
Tuvalu	5 (4 - 7)	93.58 (69.73-119.45)	38 (22 - 58)	1 (1 - 2)	-6.08 (-6.22--5.93)
Türkiye	8,126 (5,508 - 11,345)	28.43 (19.21-39.56)	205,515 (151,593 - 267,657)	10,499 (7,542 - 13,774)	-2.31 (-2.79--1.82)
Uganda	4,295 (3,216 - 5,521)	80.17 (59.77-101.76)	157,670 (111,075 - 206,228)	6,010 (4,263 - 7,940)	-2.1 (-2.34--1.86)
Ukraine	30,126 (15,357 - 48,133)	46.47 (23.75-74.01)	195,686 (111,955 - 321,063)	9,912 (5,668 - 16,155)	-5.25 (-5.71--4.78)
United Arab Emirates	124 (88 - 167)	40.54 (29.24-54.83)	14,418 (10,014 - 19,949)	354 (239 - 490)	0.46 (-0.23-1.16)
United Kingdom	10,124 (4,397 - 17,314)	10.59 (4.6-18.12)	38,635 (24,896 - 54,989)	2,309 (1,474 - 3,344)	-6.79 (-7.13--6.44)
United Republic of Tanzania	6,129 (4,834 - 7,705)	67.79 (53.24-85.44)	266,987 (198,488 - 345,796)	11,008 (8,054 - 14,505)	-0.81 (-0.9--0.73)
United States of America	14,203 (5,557 - 25,176)	4.26 (1.67-7.55)	126,712 (62,481 - 204,469)	6,262 (3,122 - 10,312)	-5.32 (-5.78--4.86)
United States Virgin Islands	2 (0 - 6)	3.53 (0.08-9.6)	48 (21 - 81)	2 (1 - 4)	-2.87 (-3.24--2.5)
Uruguay	528 (198 - 948)	13.82 (5.18-24.83)	3,971 (1,559 - 6,997)	225 (89 - 397)	-4.88 (-5.17--4.59)
Uzbekistan	4,517 (2,859 - 6,321)	41.57 (26.29-58.21)	153,014 (104,115 - 206,122)	5,913 (4,032 - 8,109)	-1.78 (-2.18--1.37)
Vanuatu	56 (42 - 72)	111.16 (84.88-140.13)	3,609 (2,726 - 4,617)	119 (90 - 152)	-1.06 (-1.11--1)
Venezuela (Bolivarian Republic of)	1,111 (498 - 1,931)	12.83 (5.69-22.23)	37,635 (19,936 - 59,637)	1,699 (904 - 2,684)	-2.75 (-2.94--2.57)
Viet Nam	41,094 (30,677 - 52,135)	114.08 (85.95-144.61)	1,054,420 (679,475 - 1,423,534)	47,270 (30,712 - 63,130)	-2.38 (-2.63--2.13)
Yemen	3,675 (2,571 - 5,090)	95.03 (66.47-132.19)	154,304 (102,342 - 228,027)	6,232 (4,131 - 9,283)	-1.93 (-2.05--1.81)
Zambia	2,077 (1,605 - 2,581)	90.88 (70.86-113.59)	107,996 (74,938 - 145,967)	4,111 (2,865 - 5,529)	-0.77 (-0.91--0.63)
Zimbabwe	1,615 (1,256 - 1,996)	52.32 (40.54-64.7)	99,099 (72,657 - 130,194)	3,699 (2,746 - 4,806)	1.78 (1.22-2.35)

## Sheet: Table S4
Table S4 The number, age-standardized rate, and changing pattern of DALYs attributable to air pollution-related stroke across countries in 1990 and 2021
Countries	1990		2021		1990-2021
	Number of DALYs cases (95% UI)	ASDAR/100,000 (95% UI)	Number of DALYs cases (95% UI)	ASDAR/100,000 (95% UI)	EAPC* (95% CI)
Afghanistan	182,625 (130,109 - 239,970)	2731.97 (1970.02-3553.83)	186,220 (133,034 - 248,458)	1809.83 (1300.76-2374.6)	-1.63 (-1.87--1.38)
Albania	26,381 (19,876 - 32,854)	1426.37 (1077.71-1772.04)	15,006 (8,848 - 24,908)	354.82 (209.47-587.9)	-4.74 (-5.12--4.36)
Algeria	51,698 (31,771 - 73,574)	505.63 (317.9-717.22)	99,888 (64,645 - 145,270)	323.46 (210.5-469.41)	-1.65 (-1.85--1.45)
American Samoa	30 (0 - 119)	129.44 (0-519.85)	51 (4 - 130)	109.99 (9.22-279.38)	-0.9 (-1.15--0.65)
Andorra	49 (20 - 93)	91.91 (37.58-172.15)	32 (17 - 49)	19.9 (10.49-30.74)	-4.71 (-5.05--4.36)
Angola	71,552 (52,428 - 93,101)	1898.26 (1416.29-2474.99)	92,560 (56,971 - 128,831)	842.92 (535.52-1172.93)	-3.12 (-3.34--2.9)
Antigua and Barbuda	188 (43 - 433)	345.18 (78.68-797.85)	191 (68 - 345)	186.81 (66.98-338.1)	-2.12 (-2.45--1.78)
Argentina	120,909 (55,124 - 199,720)	383.26 (174.93-633.1)	51,285 (26,319 - 84,932)	91.91 (47.11-152.14)	-4.75 (-5.08--4.41)
Armenia	15,824 (9,314 - 23,988)	618.39 (364.63-939.48)	13,401 (9,015 - 18,615)	312.81 (210.52-434.13)	-3.04 (-3.37--2.72)
Australia	8,386 (274 - 24,019)	43.93 (1.44-126.07)	10,930 (6,392 - 16,345)	22.94 (13.45-34.18)	-2.72 (-3.32--2.12)
Austria	31,908 (16,505 - 51,441)	261.41 (134.77-421.06)	6,974 (4,799 - 9,495)	35.43 (24.57-48.07)	-6.68 (-6.82--6.53)
Azerbaijan	33,110 (13,795 - 53,209)	680.95 (282.25-1096.66)	31,121 (16,289 - 50,866)	335.15 (177.7-553.4)	-2.96 (-3.36--2.56)
Bahamas	428 (67 - 990)	269.31 (42.05-620.79)	647 (202 - 1,301)	160.69 (50.32-323.74)	-1.76 (-1.91--1.62)
Bahrain	1,683 (1,300 - 2,096)	1105.12 (850.5-1391.81)	3,487 (2,591 - 4,444)	491.74 (363.17-620.42)	-3.17 (-3.64--2.71)
Bangladesh	1,067,297 (849,312 - 1,309,767)	2228.6 (1788.93-2730.67)	1,808,652 (1,357,057 - 2,330,205)	1357.16 (1019.04-1740.14)	-1.49 (-1.74--1.25)
Barbados	1,045 (272 - 2,278)	356.31 (92.69-777.3)	1,136 (464 - 2,012)	223.73 (91.38-395.02)	-1.62 (-1.95--1.29)
Belarus	85,667 (45,534 - 131,540)	671.52 (357.13-1031.38)	36,142 (24,645 - 49,440)	227.65 (155.16-311.35)	-4.44 (-4.99--3.9)
Belgium	36,140 (18,206 - 59,816)	233.54 (117.71-386.84)	9,078 (6,135 - 12,297)	36.02 (24.73-48.47)	-5.95 (-6.19--5.72)
Belize	413 (241 - 637)	433.45 (252.83-668.69)	735 (342 - 1,200)	245.37 (113.44-400.72)	-2.21 (-2.67--1.75)
Benin	39,327 (31,463 - 47,921)	2025.67 (1623.04-2459.08)	73,170 (54,963 - 92,800)	1484.02 (1125.27-1874.09)	-0.99 (-1.09--0.89)
Bermuda	45 (0 - 121)	73.93 (0-198.84)	26 (5 - 52)	19.01 (3.53-37.9)	-5.22 (-5.62--4.82)
Bhutan	2,592 (1,839 - 3,465)	1086.31 (772.76-1456.49)	2,274 (1,518 - 3,159)	381.84 (256.11-527.82)	-3.72 (-3.92--3.51)
Bolivia (Plurinational State of)	41,142 (28,720 - 57,305)	1242.41 (869.24-1727.17)	29,974 (18,627 - 46,921)	332.1 (207.52-521.16)	-4.58 (-4.72--4.44)
Bosnia and Herzegovina	54,191 (43,647 - 65,307)	1449.43 (1164.1-1753.37)	31,844 (21,280 - 49,915)	504.71 (337.01-790.27)	-3.8 (-3.95--3.65)
Botswana	7,894 (4,989 - 10,805)	1513.82 (962.78-2066.99)	5,094 (2,689 - 9,040)	379.89 (202.5-673.9)	-4.22 (-4.49--3.94)
Brazil	561,167 (325,162 - 854,484)	626.45 (366.94-948.69)	283,108 (165,129 - 429,304)	113.11 (66.03-171.6)	-5.69 (-5.88--5.5)
Brunei Darussalam	150 (10 - 385)	140.71 (9.27-365.38)	197 (42 - 399)	59.33 (12.63-119.33)	-2.59 (-3.39--1.78)
Bulgaria	139,667 (76,123 - 205,109)	1259.16 (686.79-1849.28)	66,758 (47,624 - 102,301)	468.91 (333.92-720.14)	-3.57 (-3.99--3.15)
Burkina Faso	56,153 (43,879 - 70,515)	1324.43 (1040.07-1655.61)	103,175 (76,609 - 133,154)	1127.33 (842.25-1428.14)	-0.3 (-0.37--0.23)
Burundi	70,109 (51,206 - 90,594)	2973.58 (2184.74-3810.83)	73,904 (54,645 - 95,487)	1521.02 (1134.48-1977.23)	-2.68 (-2.97--2.4)
Cabo Verde	2,320 (1,796 - 2,864)	1020.68 (787.43-1262.08)	2,951 (2,054 - 3,932)	670.52 (468.2-894.79)	-1.77 (-2.24--1.31)
Cambodia	115,510 (91,560 - 139,219)	2595.66 (2064.39-3125.97)	191,382 (141,622 - 244,941)	1645.04 (1238.53-2068.23)	-1.67 (-1.75--1.59)
Cameroon	72,271 (54,387 - 93,051)	1646.29 (1248.62-2102.79)	179,777 (127,218 - 247,250)	1432.29 (1030.24-1945.57)	-0.42 (-0.76--0.08)
Canada	19,226 (5,397 - 36,349)	59.76 (16.79-112.9)	7,829 (2,932 - 14,306)	10.75 (4.05-19.57)	-5.92 (-6.3--5.53)
Central African Republic	28,131 (19,951 - 37,400)	2517.78 (1805.98-3274.95)	45,402 (30,670 - 62,505)	2103.13 (1459.55-2879.41)	-0.66 (-0.72--0.59)
Chad	47,668 (36,778 - 59,382)	1709.95 (1316.68-2119.55)	100,395 (73,953 - 132,962)	1740.11 (1289.98-2280.5)	-0.01 (-0.21-0.19)
Chile	55,457 (38,123 - 74,926)	562.59 (387.04-760.64)	34,489 (22,519 - 49,018)	135.03 (88.13-191.62)	-4.42 (-4.58--4.26)
China	17,531,914 (14,018,799 - 21,553,686)	2265.23 (1809.67-2761.38)	16,063,168 (11,839,651 - 21,366,582)	792.49 (585.1-1051.35)	-3.45 (-3.8--3.09)
Colombia	80,494 (49,934 - 111,455)	451.68 (280.99-625.77)	41,163 (24,932 - 64,108)	74.48 (45.07-115.98)	-6.32 (-6.5--6.13)
Comoros	3,854 (2,759 - 4,950)	1983.48 (1456.29-2511.47)	5,039 (3,535 - 6,586)	1064.38 (753.72-1379.26)	-2.33 (-2.63--2.04)
Congo	22,692 (16,266 - 29,522)	2206.62 (1611.87-2836.31)	28,865 (19,391 - 40,125)	1123.1 (763.81-1506.61)	-2.58 (-2.78--2.37)
Cook Islands	19 (1 - 59)	157.25 (5.3-472.82)	10 (0 - 28)	40.95 (0-113.5)	-4.32 (-4.91--3.73)
Costa Rica	3,916 (2,098 - 5,648)	221.91 (119.15-320.6)	3,087 (1,928 - 4,587)	56.05 (35-83.36)	-4.61 (-4.85--4.37)
Croatia	39,074 (20,097 - 62,049)	696.08 (358.04-1103.59)	12,834 (9,210 - 16,920)	135.5 (97.06-178.32)	-5.4 (-5.75--5.04)
Cuba	27,151 (10,355 - 53,180)	268.15 (102.27-525.3)	32,280 (14,893 - 54,505)	164.49 (76.03-277.75)	-1.74 (-1.96--1.53)
Cyprus	2,101 (930 - 3,686)	351.97 (159.04-616.85)	1,305 (897 - 1,743)	71.99 (49.44-96.27)	-5.6 (-5.8--5.4)
Czechia	90,226 (47,131 - 146,039)	655.91 (343.17-1062)	17,609 (12,700 - 23,387)	79.92 (57.32-106.11)	-6.67 (-7.05--6.29)
Côte d'Ivoire	70,373 (53,760 - 90,705)	1748.35 (1357.03-2209.7)	156,902 (111,863 - 211,662)	1396.87 (1016.82-1866.18)	-0.78 (-0.98--0.59)
Democratic People's Republic of Korea	363,006 (269,259 - 477,589)	2338.99 (1746.08-2997.95)	667,531 (510,679 - 859,343)	2038.6 (1568.5-2624.72)	-0.41 (-0.59--0.23)
Democratic Republic of the Congo	243,508 (172,211 - 315,227)	1652.08 (1195.35-2139.82)	479,998 (334,621 - 665,618)	1406.99 (992.34-1940.78)	-0.57 (-0.63--0.51)
Denmark	15,406 (6,842 - 26,532)	185.43 (82.31-319.22)	3,938 (2,348 - 5,819)	31.46 (18.77-46.32)	-6.11 (-6.51--5.71)
Djibouti	1,911 (1,271 - 2,683)	1412.84 (954.28-1927.29)	5,151 (3,214 - 7,593)	835.47 (522.1-1234.18)	-1.76 (-1.93--1.6)
Dominica	414 (237 - 604)	704.91 (400.83-1024.37)	225 (102 - 393)	278.63 (126.5-483.29)	-2.78 (-3.22--2.34)
Dominican Republic	23,433 (14,437 - 32,731)	623.53 (385.89-869.4)	24,486 (8,887 - 44,649)	242.31 (87.87-440.34)	-2.56 (-2.93--2.19)
Ecuador	32,600 (22,024 - 43,661)	584.99 (395.7-781.98)	19,489 (11,405 - 29,827)	120.11 (70.4-183.71)	-5.62 (-6.13--5.12)
Egypt	419,027 (312,624 - 542,052)	1770.72 (1327.07-2290.53)	667,457 (461,882 - 871,253)	1224.51 (867.51-1589.76)	-0.96 (-1.16--0.76)
El Salvador	18,228 (14,509 - 22,179)	593.19 (474.39-721.66)	8,162 (4,888 - 11,986)	129.49 (77.46-190.64)	-5.06 (-5.27--4.85)
Equatorial Guinea	4,255 (3,073 - 5,518)	2249.15 (1646.69-2867.05)	2,387 (1,139 - 4,074)	498.82 (242.46-834.23)	-5.73 (-6.59--4.87)
Eritrea	31,693 (23,352 - 41,274)	2660.29 (1973.54-3402.3)	42,091 (29,531 - 55,400)	1520.9 (1077.12-1972.53)	-1.77 (-1.9--1.63)
Estonia	8,859 (3,456 - 16,000)	436.49 (169.72-787.18)	650 (208 - 1,387)	23.57 (7.6-49.81)	-11.35 (-12.06--10.63)
Eswatini	4,274 (3,062 - 5,647)	1594.12 (1143.14-2089.81)	5,227 (2,650 - 8,775)	979.96 (514.82-1605.07)	-1.15 (-1.76--0.54)
Ethiopia	400,722 (312,896 - 539,034)	1971.26 (1557.56-2562.52)	362,327 (284,794 - 450,947)	839.02 (655.76-1043.7)	-3.21 (-3.37--3.06)
Fiji	4,690 (2,746 - 6,469)	1248.09 (730.85-1704.58)	3,372 (1,022 - 6,360)	461.37 (142.32-867.87)	-3.32 (-3.51--3.12)
Finland	6,009 (943 - 12,598)	84.06 (13.21-176.47)	1,244 (172 - 2,804)	9.26 (1.29-20.79)	-7.43 (-7.84--7.01)
France	123,125 (56,776 - 211,811)	144.02 (66.16-247.63)	39,884 (25,869 - 57,112)	25.49 (16.58-36.47)	-5.54 (-5.79--5.29)
Gabon	4,531 (2,374 - 7,356)	822.44 (431.93-1342.94)	4,862 (2,736 - 7,744)	499.86 (280.07-792.36)	-1.6 (-1.75--1.45)
Gambia	6,409 (4,805 - 8,196)	1822.57 (1388.12-2316.05)	17,383 (12,497 - 22,717)	1791.24 (1304-2310.47)	-0.14 (-0.26--0.02)
Georgia	50,218 (18,647 - 84,764)	825.47 (306.99-1388.88)	31,943 (19,226 - 48,941)	526.09 (316.81-807.83)	-2.54 (-3.49--1.59)
Germany	338,167 (166,729 - 563,359)	259.45 (127.81-433.24)	77,117 (51,643 - 107,301)	37.47 (25.12-51.88)	-6.15 (-6.33--5.97)
Ghana	146,596 (113,208 - 181,854)	2295.02 (1771.73-2829.47)	300,336 (214,885 - 383,005)	1796.67 (1314.08-2279.32)	-0.49 (-0.74--0.25)
Greece	64,293 (32,566 - 105,103)	434.73 (219.97-710.08)	26,188 (18,720 - 34,455)	94.84 (68.18-124.78)	-5.57 (-5.95--5.18)
Greenland	40 (0 - 111)	127.33 (0.62-348.54)	23 (1 - 61)	36.41 (1.39-97.39)	-4.68 (-5.11--4.24)
Grenada	650 (360 - 1,019)	902.34 (500.67-1409.53)	327 (130 - 603)	301.87 (120.97-553.58)	-3.23 (-3.55--2.91)
Guam	75 (0 - 211)	101.89 (0-286.82)	145 (67 - 237)	71.67 (33.15-116.97)	-0.77 (-1.56-0.01)
Guatemala	21,501 (17,135 - 25,770)	615.76 (491.02-736.05)	29,284 (17,516 - 41,499)	267.46 (160.51-379.58)	-3.27 (-3.58--2.95)
Guinea	58,196 (44,597 - 71,690)	1779.5 (1363.15-2188.83)	94,749 (69,873 - 123,521)	1689.4 (1261.42-2191.89)	0.08 (-0.05-0.22)
Guinea-Bissau	12,324 (9,295 - 16,173)	3023.76 (2278.28-3900.49)	18,300 (13,266 - 23,928)	2448.71 (1793.1-3112.93)	-0.55 (-0.61--0.49)
Guyana	6,099 (3,474 - 9,580)	1575.87 (899.41-2472.8)	3,677 (1,629 - 6,340)	582.61 (257.76-996.51)	-2.88 (-3.02--2.74)
Haiti	91,061 (70,822 - 115,088)	2815.75 (2188.89-3537.43)	136,200 (95,392 - 188,880)	1879.27 (1316.91-2593.86)	-1.19 (-1.25--1.13)
Honduras	20,230 (15,589 - 24,906)	932.03 (719.94-1136.66)	48,521 (33,262 - 64,832)	783.98 (538.69-1030.85)	-0.38 (-0.6--0.17)
Hungary	112,406 (59,121 - 181,451)	790.38 (415.94-1276.31)	24,248 (16,937 - 41,012)	123.26 (85.85-207.5)	-6.25 (-6.44--6.05)
Iceland	121 (9 - 289)	40.99 (3.1-97.93)	40 (7 - 89)	6.45 (1.19-14.28)	-6.31 (-6.74--5.88)
India	4,877,501 (3,859,662 - 5,874,901)	1040.91 (821.86-1253.39)	7,917,327 (6,340,815 - 9,592,698)	661.89 (531.49-803.23)	-1.51 (-1.61--1.42)
Indonesia	2,037,499 (1,584,879 - 2,498,786)	2032 (1579.98-2517.25)	2,249,840 (1,459,023 - 3,214,391)	975.44 (637.51-1376.04)	-2.35 (-2.74--1.95)
Iran (Islamic Republic of)	138,265 (107,710 - 170,461)	596.56 (463.26-735.04)	210,861 (165,109 - 263,856)	285.77 (224.07-358.04)	-2.31 (-2.41--2.21)
Iraq	106,960 (74,379 - 144,823)	1322.22 (916.84-1780.64)	192,379 (127,645 - 270,466)	861.04 (574.84-1192.06)	-1.68 (-1.84--1.52)
Ireland	5,812 (2,291 - 10,508)	144.22 (56.9-261.02)	1,260 (649 - 2,013)	15.53 (7.98-24.81)	-7.24 (-7.49--6.99)
Israel	10,066 (5,388 - 16,130)	211.76 (113.59-338.78)	7,763 (5,918 - 9,970)	60.57 (46.17-78.11)	-4.64 (-4.88--4.4)
Italy	253,135 (136,957 - 393,136)	287.3 (155.56-446.69)	87,050 (63,043 - 115,734)	51.26 (37.51-67.41)	-5.69 (-5.82--5.55)
Jamaica	13,414 (8,011 - 18,266)	744.85 (444.89-1013.4)	8,312 (4,459 - 13,063)	264.13 (141.8-415.28)	-2.73 (-3.5--1.94)
Japan	239,466 (46,731 - 515,150)	147.26 (28.73-316.93)	220,138 (121,100 - 339,440)	59.96 (32.78-91.55)	-3.2 (-3.55--2.84)
Jordan	6,409 (4,687 - 8,362)	512.48 (373.92-669.75)	20,045 (14,266 - 26,253)	300.66 (215.89-390.63)	-2.21 (-2.55--1.87)
Kazakhstan	85,499 (32,408 - 150,932)	700.66 (265.97-1238.43)	79,183 (53,752 - 114,058)	482.58 (328.54-687.4)	-2.06 (-2.55--1.57)
Kenya	80,715 (59,635 - 104,531)	1021.41 (753-1316.59)	198,263 (147,488 - 262,318)	932.21 (687.96-1229.01)	-0.02 (-0.22-0.18)
Kiribati	984 (768 - 1,231)	2477.24 (1921.37-3095.61)	1,158 (844 - 1,578)	1487.45 (1095.13-2036.59)	-1.74 (-1.96--1.52)
Kuwait	2,483 (1,953 - 3,092)	375.41 (295.66-464.6)	7,362 (5,492 - 9,339)	238.48 (179.28-301.1)	-0.98 (-1.98-0.04)
Kyrgyzstan	41,163 (28,152 - 53,943)	1412.02 (969.84-1852.23)	31,146 (22,453 - 40,722)	633.79 (455.81-826.71)	-3.26 (-3.93--2.59)
Lao People's Democratic Republic	73,081 (56,002 - 93,735)	3457.62 (2647.16-4392.37)	76,900 (46,001 - 104,845)	1659.52 (998.55-2238.23)	-2.55 (-2.66--2.44)
Latvia	30,978 (15,829 - 47,970)	868.82 (444.4-1345.75)	7,226 (4,649 - 11,335)	169.22 (108.7-264.47)	-6.57 (-7.12--6.02)
Lebanon	7,725 (4,661 - 11,730)	373.26 (224.83-569.48)	8,477 (5,407 - 12,366)	134.2 (85.58-195.54)	-3.52 (-3.86--3.19)
Lesotho	10,528 (7,675 - 13,322)	1304.82 (954.93-1649.88)	18,250 (11,947 - 25,131)	1755.32 (1173.13-2383.22)	1.88 (1.34-2.42)
Liberia	20,136 (15,736 - 24,983)	1779.99 (1404.29-2194.17)	33,396 (24,382 - 45,141)	1551.28 (1149.88-2087.08)	-0.6 (-0.72--0.47)
Libya	7,360 (4,786 - 11,004)	386.5 (249.93-578.29)	21,652 (13,908 - 31,434)	408.81 (265.65-595.5)	0.48 (0.13-0.83)
Lithuania	16,616 (8,172 - 27,248)	370.92 (182.4-607.88)	5,023 (3,129 - 7,471)	84.22 (52.33-125.07)	-5.29 (-5.73--4.85)
Luxembourg	1,391 (601 - 2,433)	257.17 (110.86-449.66)	231 (128 - 356)	20.43 (11.41-31.49)	-7.88 (-8.23--7.54)
Madagascar	149,471 (122,377 - 182,123)	2878.88 (2358.52-3492.59)	263,339 (192,659 - 346,560)	2265.79 (1669.81-2952.31)	-0.84 (-0.89--0.78)
Malawi	67,092 (53,493 - 81,476)	1790.25 (1430.15-2163.48)	120,268 (93,131 - 150,447)	1648.04 (1283.99-2060.12)	-0.55 (-0.77--0.32)
Malaysia	69,838 (31,823 - 120,528)	741.64 (338.18-1284.62)	75,982 (50,272 - 108,378)	272.4 (178.76-389.41)	-3.34 (-3.61--3.07)
Maldives	2,012 (1,449 - 2,561)	2182.57 (1593.5-2737.97)	504 (279 - 829)	145.46 (81.07-240.82)	-9.91 (-10.37--9.45)
Mali	64,511 (49,567 - 79,400)	1638.3 (1264.41-2004.55)	108,564 (81,120 - 142,997)	1240.39 (935.74-1615.24)	-0.76 (-0.88--0.64)
Malta	850 (387 - 1,450)	204.63 (93.26-349.26)	374 (258 - 519)	37.07 (25.67-51.43)	-5.63 (-6.03--5.23)
Marshall Islands	283 (188 - 385)	1640.97 (1102.83-2220.23)	424 (271 - 647)	1131.03 (725.63-1677.74)	-0.88 (-1.07--0.7)
Mauritania	20,488 (15,830 - 25,945)	2075.28 (1603.73-2637.08)	25,188 (17,657 - 35,303)	1205.65 (856.7-1675.79)	-1.88 (-2.05--1.72)
Mauritius	2,475 (1,062 - 4,133)	337.74 (146.43-564.91)	1,522 (515 - 2,749)	86.51 (29.3-156.46)	-5.23 (-5.79--4.68)
Mexico	135,262 (79,784 - 194,442)	329.72 (194.26-472.32)	106,309 (68,078 - 166,785)	85.02 (54.29-133.48)	-4.66 (-4.89--4.44)
Micronesia (Federated States of)	1,260 (912 - 1,646)	2487.45 (1796.24-3238.54)	874 (542 - 1,309)	1146.34 (720.04-1682.44)	-2.59 (-2.63--2.55)
Monaco	85 (14 - 179)	112.66 (17.93-235.32)	45 (23 - 73)	42.24 (21.76-70.13)	-3.06 (-3.87--2.24)
Mongolia	21,479 (15,954 - 27,367)	2058.79 (1528.75-2611.94)	20,092 (12,384 - 29,589)	850.14 (525.08-1254.29)	-3.3 (-3.96--2.64)
Montenegro	5,744 (3,026 - 8,838)	951.56 (500.87-1463.68)	5,217 (3,334 - 9,631)	574.24 (367.83-1060.38)	-2.16 (-2.56--1.76)
Morocco	101,924 (68,981 - 144,538)	723.9 (493.05-1028.09)	129,260 (85,368 - 184,111)	395.93 (263.94-557.45)	-1.73 (-1.99--1.47)
Mozambique	135,423 (108,294 - 164,610)	2295.75 (1832.81-2785.22)	284,681 (202,315 - 367,415)	2501.53 (1791.02-3209.44)	0.8 (0.6-1)
Myanmar	799,583 (613,362 - 1,018,670)	3377.7 (2606.82-4265.79)	815,832 (573,089 - 1,097,156)	1690.46 (1189.43-2265.99)	-2.54 (-2.75--2.32)
Namibia	9,602 (6,315 - 12,562)	1599.65 (1060.06-2076.88)	9,231 (4,595 - 16,523)	730.77 (367.87-1305.84)	-2.87 (-3.32--2.43)
Nauru	12 (0 - 47)	226.8 (0-913.02)	13 (1 - 29)	197.05 (23.32-445.59)	-1.67 (-3.3--0.02)
Nepal	126,635 (95,512 - 161,047)	1368.94 (1046.27-1739.61)	187,027 (138,220 - 243,071)	826.59 (612.62-1075.15)	-1.56 (-1.78--1.34)
Netherlands	41,425 (20,200 - 68,806)	204.77 (100.06-339.87)	14,529 (9,918 - 20,126)	39.24 (26.85-54.28)	-5.77 (-6.07--5.46)
New Zealand	1,532 (36 - 4,844)	39.54 (0.95-124.97)	1,553 (633 - 2,593)	17.9 (7.33-29.84)	-3.09 (-3.48--2.7)
Nicaragua	9,144 (7,206 - 10,899)	582.71 (458.18-696.07)	10,730 (7,308 - 14,218)	220.45 (151.39-292.98)	-3.09 (-3.32--2.86)
Niger	46,030 (33,815 - 59,452)	1690.11 (1254.97-2175.61)	114,309 (83,582 - 151,441)	1447.38 (1070.24-1910.38)	-0.4 (-0.48--0.31)
Nigeria	733,377 (555,231 - 924,985)	1722.65 (1307.84-2160.48)	766,298 (568,581 - 1,009,910)	883.79 (669.78-1154.05)	-2.47 (-2.65--2.29)
Niue	14 (5 - 25)	633.69 (207.48-1127.05)	2 (0 - 6)	111.85 (10.94-267.55)	-6.9 (-7.51--6.28)
North Macedonia	32,959 (20,936 - 43,596)	1901.03 (1205.78-2520.95)	25,549 (17,955 - 35,616)	909.58 (644.7-1272.01)	-2.77 (-3.34--2.2)
Northern Mariana Islands	39 (0 - 103)	190.19 (0-508.38)	66 (31 - 115)	133.79 (62.85-232.92)	-1.24 (-1.94--0.54)
Norway	7,639 (2,378 - 14,545)	105.58 (32.75-200.91)	1,194 (453 - 2,158)	10.99 (4.15-19.96)	-7.84 (-8.17--7.52)
Oman	5,981 (3,884 - 8,491)	852.64 (560.83-1200)	8,543 (5,976 - 11,804)	428.91 (298.94-592)	-1.65 (-1.85--1.44)
Pakistan	624,004 (486,694 - 768,360)	1123.71 (872.68-1392.19)	1,100,512 (831,179 - 1,435,672)	902.25 (692.83-1169.91)	-1.03 (-1.29--0.77)
Palau	16 (0 - 45)	162.89 (0.66-442.41)	27 (3 - 56)	123.04 (12.01-258.4)	-0.4 (-1.27-0.47)
Palestine	5,873 (4,031 - 8,300)	736.51 (509.77-1037.99)	9,246 (6,200 - 12,442)	424.41 (284.48-570.23)	-1.81 (-2.16--1.46)
Panama	5,129 (2,689 - 7,461)	344.31 (180.17-500.61)	3,242 (1,673 - 5,468)	72.58 (37.48-122.55)	-5.37 (-5.65--5.09)
Papua New Guinea	42,703 (30,325 - 56,769)	2353.81 (1710.36-3066.39)	88,671 (62,263 - 120,378)	1736.41 (1234.36-2313.52)	-0.99 (-1.03--0.95)
Paraguay	17,403 (10,178 - 23,706)	780.6 (457.01-1069.4)	11,287 (3,029 - 22,854)	195.54 (52.73-395.09)	-4.52 (-4.89--4.15)
Peru	79,575 (60,541 - 98,256)	633.72 (486.16-783.96)	57,835 (36,559 - 86,217)	168.18 (106.47-250.2)	-4.98 (-5.27--4.68)
Philippines	357,397 (281,610 - 433,950)	1218.54 (958.92-1481.1)	700,448 (490,465 - 939,439)	832.1 (585.53-1118.26)	-1.08 (-1.37--0.78)
Poland	368,233 (224,346 - 510,487)	872.76 (532.83-1205.76)	114,298 (86,549 - 153,258)	158.36 (119.8-211.86)	-5.77 (-6.02--5.53)
Portugal	48,548 (18,673 - 90,082)	366.83 (141.28-681.5)	8,222 (4,326 - 13,052)	30.33 (16-47.92)	-8.41 (-8.86--7.96)
Puerto Rico	967 (0 - 3,129)	27.56 (0-88.96)	779 (204 - 1,461)	11.03 (2.88-20.55)	-3.59 (-4.06--3.13)
Qatar	1,288 (980 - 1,626)	1227.17 (946.85-1541.27)	4,005 (2,958 - 5,201)	407.88 (291.55-525.56)	-3.93 (-4.57--3.27)
Republic of Korea	238,597 (98,373 - 417,878)	880.23 (356.02-1532.33)	147,495 (99,161 - 205,468)	162.2 (109.13-225.62)	-5.91 (-6.27--5.55)
Republic of Moldova	55,821 (41,127 - 70,079)	1345.82 (990.81-1692.58)	16,540 (10,641 - 24,365)	277.59 (178.74-409.59)	-6.14 (-6.59--5.68)
Romania	268,137 (137,501 - 401,354)	1041.34 (534.33-1554.9)	101,301 (70,111 - 151,904)	262.74 (181.64-394.36)	-5.37 (-5.88--4.86)
Russian Federation	1,353,542 (630,197 - 2,164,078)	796.35 (369.77-1270.32)	455,196 (273,650 - 707,256)	193.55 (116.42-300.29)	-5.71 (-6.36--5.06)
Rwanda	98,250 (75,028 - 127,169)	3417.13 (2610.19-4383.95)	80,641 (56,554 - 107,491)	1341.84 (949.81-1777.16)	-4.11 (-4.56--3.66)
Saint Kitts and Nevis	127 (30 - 265)	345.44 (81.64-724.53)	56 (20 - 99)	88.47 (30.83-153.94)	-4.39 (-4.93--3.85)
Saint Lucia	735 (377 - 1,180)	896.74 (459.07-1435.09)	636 (265 - 1,117)	270.37 (112.73-474.74)	-4.2 (-4.7--3.7)
Saint Vincent and the Grenadines	501 (284 - 794)	712.96 (404.44-1129.23)	402 (153 - 734)	293.2 (111.65-535.66)	-2.74 (-3.13--2.35)
Samoa	1,547 (1,133 - 1,970)	1846.49 (1357.7-2340.88)	1,646 (983 - 2,298)	1143.41 (682.03-1611.23)	-1.54 (-1.63--1.44)
San Marino	44 (16 - 81)	121.39 (44.25-220.98)	23 (12 - 38)	26.96 (13.77-44.64)	-4.69 (-5.18--4.2)
Sao Tome and Principe	911 (704 - 1,093)	1445.78 (1122.9-1729.25)	1,066 (777 - 1,405)	961.48 (706.19-1243.18)	-1.49 (-1.82--1.16)
Saudi Arabia	56,985 (39,156 - 79,443)	974.03 (678.78-1351.42)	151,457 (106,774 - 198,985)	706.17 (513.56-904.24)	-1 (-1.22--0.79)
Senegal	58,624 (46,590 - 72,243)	1822.82 (1454.84-2225.35)	110,530 (83,421 - 143,285)	1464.73 (1109.36-1906.48)	-0.64 (-0.76--0.53)
Serbia	158,721 (87,279 - 228,580)	1704.5 (952.57-2449.37)	87,405 (61,242 - 127,639)	512.13 (359.73-750.21)	-4.77 (-5.28--4.26)
Seychelles	97 (28 - 188)	171.2 (49.03-332.13)	109 (36 - 207)	95.26 (31.63-179.68)	-2.24 (-2.49--1.99)
Sierra Leone	38,075 (29,030 - 48,010)	1871.26 (1450.2-2327.58)	63,536 (45,665 - 82,836)	1664.38 (1213.05-2138.73)	-0.13 (-0.32-0.06)
Singapore	10,765 (3,848 - 18,837)	496.59 (177.56-867.29)	4,361 (2,290 - 6,781)	51.47 (26.97-80.1)	-6.88 (-7.35--6.41)
Slovakia	33,543 (17,270 - 53,435)	567.45 (290.78-900.13)	14,392 (10,440 - 18,783)	151.54 (109.92-198.27)	-4.18 (-4.42--3.93)
Slovenia	9,913 (5,138 - 15,437)	403.42 (209.09-626.67)	2,826 (1,992 - 3,951)	57.47 (40.63-80.34)	-6.3 (-6.48--6.13)
Solomon Islands	3,880 (2,566 - 5,077)	2888.67 (2070.73-3688.19)	8,688 (6,445 - 11,372)	2454.62 (1854.97-3154.25)	-0.47 (-0.56--0.37)
Somalia	62,704 (44,180 - 84,673)	2512.85 (1822.88-3294.64)	108,262 (73,455 - 152,823)	1727.45 (1214.47-2405.57)	-1.26 (-1.33--1.19)
South Africa	124,324 (87,107 - 165,313)	576.08 (396.14-772.42)	179,448 (124,697 - 241,654)	404.54 (280.25-544.85)	-1.23 (-1.76--0.69)
South Sudan	44,913 (32,060 - 59,774)	1766.47 (1270.71-2332.17)	53,455 (37,117 - 74,899)	1404.57 (984.58-1930.03)	-1.02 (-1.36--0.69)
Spain	102,862 (44,647 - 180,968)	192.16 (83.5-338.47)	27,876 (17,541 - 41,500)	25.57 (16.13-37.79)	-6.38 (-6.64--6.11)
Sri Lanka	146,120 (120,267 - 174,717)	1508 (1242.8-1790.72)	118,900 (58,970 - 218,400)	474.73 (237.19-875.76)	-3.49 (-4--2.99)
Sudan	186,929 (136,488 - 245,773)	2006.64 (1476.57-2637.56)	191,774 (130,625 - 263,730)	973.75 (673.56-1336.76)	-2.54 (-2.63--2.45)
Suriname	1,920 (863 - 3,230)	751.13 (337.38-1257.41)	2,802 (1,263 - 4,739)	442.93 (199.95-749.32)	-2.2 (-2.57--1.82)
Sweden	13,055 (3,441 - 25,945)	81.72 (21.48-162.56)	2,411 (695 - 4,640)	10.03 (2.9-19.32)	-7.24 (-7.71--6.76)
Switzerland	15,644 (7,269 - 26,379)	141.6 (65.94-238.66)	3,669 (2,276 - 5,306)	17.89 (11.23-25.81)	-6.54 (-6.74--6.34)
Syrian Arab Republic	33,926 (22,618 - 47,684)	629.53 (420.53-883.59)	47,883 (30,516 - 69,817)	397.46 (259.32-569.85)	-1.76 (-2.04--1.49)
Taiwan (Province of China)	90,009 (36,218 - 169,073)	596.01 (239.45-1119.13)	43,644 (32,336 - 56,830)	106.32 (79.1-138.54)	-5.09 (-5.35--4.83)
Tajikistan	39,581 (28,828 - 50,674)	1461.77 (1068.6-1879.65)	48,459 (33,998 - 63,474)	911.51 (643.54-1200.7)	-2.04 (-2.43--1.66)
Thailand	401,554 (295,418 - 499,683)	1137.13 (834.33-1425.57)	386,740 (260,663 - 547,864)	371.12 (251.58-527.49)	-4.29 (-4.63--3.94)
Timor-Leste	5,746 (4,399 - 7,187)	2018.68 (1547.38-2495.13)	11,835 (6,602 - 17,081)	1412.25 (790.34-2038.07)	-1.48 (-1.7--1.26)
Togo	24,033 (19,313 - 29,821)	1926.11 (1554.25-2353.43)	65,377 (47,550 - 86,278)	1725.62 (1290.07-2232.79)	-0.35 (-0.5--0.21)
Tokelau	2 (0 - 7)	149.93 (8.7-530.91)	1 (0 - 3)	72.26 (0.72-184.27)	-3.15 (-3.51--2.77)
Tonga	459 (331 - 586)	852 (617.63-1096.01)	347 (184 - 511)	436.29 (232.01-642.64)	-1.98 (-2.11--1.84)
Trinidad and Tobago	3,632 (651 - 8,324)	449.71 (80.34-1028.02)	4,708 (1,546 - 8,973)	249.9 (82.19-475.46)	-2.22 (-2.6--1.84)
Tunisia	20,900 (14,002 - 30,212)	458.49 (307.11-661.57)	32,847 (19,980 - 47,516)	261.16 (158.82-377.56)	-1.86 (-2.07--1.65)
Turkmenistan	8,452 (2,213 - 17,051)	437.6 (115.16-881.27)	23,042 (13,145 - 37,240)	564.04 (321.95-910.64)	0.83 (0.36-1.3)
Tuvalu	146 (108 - 189)	2177.81 (1614.92-2810.1)	38 (22 - 58)	368.85 (212.59-559.62)	-6.09 (-6.24--5.95)
Türkiye	190,165 (129,213 - 264,482)	570.68 (386.78-791.71)	205,515 (151,593 - 267,657)	231.52 (169.94-300.75)	-2.84 (-3.23--2.45)
Uganda	108,620 (81,097 - 139,487)	1732.57 (1300.88-2207.16)	157,670 (111,075 - 206,228)	1095.52 (784.09-1427.36)	-2.17 (-2.43--1.9)
Ukraine	588,110 (300,604 - 940,422)	851.78 (436.99-1362.29)	195,686 (111,955 - 321,063)	256.5 (146.75-421.89)	-4.83 (-5.26--4.4)
United Arab Emirates	3,963 (2,802 - 5,382)	840.4 (604.04-1132.55)	14,418 (10,014 - 19,949)	464.45 (325.45-640.78)	-0.45 (-1-0.1)
United Kingdom	173,344 (74,883 - 296,105)	187.33 (80.94-319.94)	38,635 (24,896 - 54,989)	28.37 (18.35-40.31)	-6.59 (-6.9--6.28)
United Republic of Tanzania	159,484 (125,710 - 197,832)	1489.8 (1182.39-1850.54)	266,987 (198,488 - 345,796)	1102.06 (821.95-1429.49)	-1.15 (-1.22--1.07)
United States of America	290,959 (115,757 - 500,338)	90.8 (36.15-156.06)	126,712 (62,481 - 204,469)	22.13 (10.95-35.66)	-5.12 (-5.56--4.67)
United States Virgin Islands	57 (1 - 154)	70.15 (1.54-189.98)	48 (21 - 81)	28.7 (12.56-48.81)	-2.79 (-3.17--2.4)
Uruguay	10,810 (4,010 - 19,525)	285.3 (105.84-515.59)	3,971 (1,559 - 6,997)	70.01 (27.35-123.43)	-5.01 (-5.31--4.72)
Uzbekistan	114,644 (72,547 - 161,183)	986.12 (623.76-1390.14)	153,014 (104,115 - 206,122)	609.09 (419.8-820.85)	-2.02 (-2.36--1.67)
Vanuatu	1,689 (1,272 - 2,187)	2576.86 (1970.84-3262.41)	3,609 (2,726 - 4,617)	1976.49 (1514.82-2504.27)	-1.02 (-1.08--0.96)
Venezuela (Bolivarian Republic of)	27,440 (12,435 - 48,125)	276.07 (124.46-484.6)	37,635 (19,936 - 59,637)	127.84 (67.7-202.85)	-2.92 (-3.12--2.72)
Viet Nam	922,582 (681,245 - 1,171,418)	2353.77 (1748.47-2984.23)	1,054,420 (679,475 - 1,423,534)	1107.14 (719.72-1485.69)	-2.48 (-2.71--2.25)
Yemen	96,490 (67,143 - 133,012)	2002.54 (1408.27-2757.81)	154,304 (102,342 - 228,027)	1120.01 (750.48-1651.5)	-2.15 (-2.26--2.03)
Zambia	54,316 (42,281 - 67,797)	1954.18 (1530.44-2426.12)	107,996 (74,938 - 145,967)	1604.69 (1132.46-2137.25)	-0.93 (-1.09--0.77)
Zimbabwe	39,022 (30,257 - 47,579)	1047.22 (813.74-1287.29)	99,099 (72,657 - 130,194)	1476.28 (1102.39-1906.67)	1.97 (1.37-2.57)
